# Supplementary material for: Development of molecular identification methods for Dryophytes suweonensis and D. japonicus, and their hybrids
Source: PeerJ. 2024 Jan 19;12:e16728. doi: 10.7717/peerj.16728 (PMC10802155; doi:10.7717/peerj.16728)
Supplement: Supplemental Information 1 [file peerj-12-16728-s001.xlsx]

## Sheet: Sheet1
No.	Individual IDs	Location	Probability of membership (Q value)		Results of admixture analysis*	Melting temperature	mtDNA	Identification of tree frog**
			D. japonicus group	D. suweonensis group
1	AW01_5	Pyeongtaek	0.975	0.025	HY-J	77.1399	J	HY-JJ
2	AW02_5	Pyeongtaek	0.757	0.243	HY-J	77.7585	J	HY-JJ
3	BD01	Wanju	0.004	0.996	S	79.1363	S	S
4	BD02	Wanju	0.004	0.996	S	79.2051	S	S
5	BD03	Wanju	0.004	0.996	S	79.2039	S	S
6	BD04	Wanju	0.248	0.752	HY-S	79.2039	S	HY-SS
7	BD05	Wanju	0.995	0.005	J	77.8974	J	J
8	BD06	Wanju	0.005	0.995	S	78.9991	S	S
9	CN01_4	Pyeongtaek	0.227	0.773	HY-S	79.3416	S	HY-SS
10	CN01_5	Pyeongtaek	0.006	0.994	HY-S	79.3416	S	HY-SS
11	CN02_4	Pyeongtaek	0.005	0.995	S	79.2727	S	S
12	CN02_5	Pyeongtaek	0.007	0.993	HY-S	79.3416	S	HY-SS
13	DJ	Asan	0.777	0.223	HY-J	78.0343	J	HY-JJ
14	GL01_4	Pyeongtaek	0.87	0.13	HY-J	77.6901	J	HY-JJ
15	GL02_4	Pyeongtaek	0.721	0.279	HY-J	77.6897	J	HY-JJ
16	GL02_5	Pyeongtaek	0.878	0.122	HY-J	77.8274	J	HY-JJ
17	GL03_4	Pyeongtaek	0.972	0.028	HY-J	77.6217	J	HY-JJ
18	GL03_5	Pyeongtaek	0.994	0.006	HY-J	77.7598	J	HY-JJ
19	HW01_4	Pyeongtaek	0.004	0.996	S	78.9987	S	S
20	HW02_4	Pyeongtaek	0.974	0.026	HY-J	77.6221	J	HY-JJ
21	HW02_5	Pyeongtaek	0.743	0.257	HY-J	77.8278	J	HY-JJ
22	HY01	Iksan	0.995	0.005	J	77.6914	J	J
23	HY02	Iksan	0.995	0.005	J	77.9658	J	J
24	HY03	Iksan	0.994	0.006	J	77.9658	J	J
25	HY04	Iksan	0.786	0.214	HY-J	77.965	J	HY-JJ
26	JN01	Chungju	0.014	0.986	HY-S	79.3416	S	HY-SS
27	JN02	Chungju	0.346	0.654	HY-S	78.1027	J	HY-SJ
28	JN03	Chungju	0.245	0.755	HY-S	79.2732	S	HY-SS
29	JR	Chungju	0.037	0.963	HY-S	79.3416	S	HY-SS
30	JR01_5	Chungju	0.182	0.818	HY-S	79.3416	S	HY-SS
31	JR02_5	Chungju	0.198	0.802	HY-S	79.3416	S	HY-SS
32	JR03_5	Chungju	0.228	0.772	HY-S	79.342	S	HY-SS
33	MW01	Asan	0.006	0.994	HY-S	79.342	S	HY-SS
34	MW01_5	Asan	0.005	0.995	S	79.3416	S	S
35	MW02	Asan	0.004	0.996	S	79.2047	S	S
36	MW02_5	Asan	0.007	0.993	HY-S	79.4792	S	HY-SS
37	MW03	Asan	0.005	0.995	S	79.1363	S	S
38	MW03_5	Asan	0.209	0.791	HY-S	79.4108	S	HY-SS
39	MW04	Asan	0.16	0.84	HY-S	79.2727	S	HY-SS
40	MW04_5	Asan	0.012	0.988	HY-S	79.342	S	HY-SS
41	MW05_5	Asan	0.244	0.756	HY-S	79.2051	S	HY-SS
42	MW0_5	Asan	0.005	0.995	S	79.2047	S	S
43	SG01	Wanju	0.005	0.995	S	79.2727	S	S
44	SG02	Wanju	0.008	0.992	HY-S	79.1363	S	HY-SS
45	SG03	Wanju	0.008	0.992	HY-S	79.1363	S	HY-SS
46	SG04	Wanju	0.004	0.996	S	79.2732	S	S
47	SJ01_5	Chungju	0.129	0.871	HY-S	79.342	S	HY-SS
48	SJ02_5	Chungju	0.406	0.594	HY-S	78.5845	J	HY-SJ
49	SR01	Wanju	0.996	0.004	J	77.8278	J	J
50	SR02	Wanju	0.996	0.004	J	77.7589	J	J
51	SR03	Wanju	0.995	0.005	J	77.9654	J	J
52	SR04	Wanju	0.995	0.005	J	77.8974	J	J
53	SW01_5	Suwon	0.992	0.008	HY-J	77.6914	J	HY-JJ
54	SW02_5	Suwon	0.853	0.147	HY-J	77.7589	J	HY-JJ
55	YI01	Asan	0.284	0.716	HY-S	79.2047	S	HY-SS
56	YI02	Asan	0.774	0.226	HY-S	77.9658	J	HY-JJ
57	YI03	Asan	0.274	0.726	HY-S	79.2732	S	HY-SS
*J = Dryophytes japonicus, S = Dryophytes suweonensis, HY = hybrid between D. japonicus and D. suweonensis
**J = pure breed of D. japonicus, S = pure breed of D. suweonensis, HY-JJ = hybrid species and maternal inheritance is D. japonicus, HY-SS = hybrid species and maternal inheritance is D. suweonensis
The red box presents cyto-culear discordance individuals.
