# Supplementary material for: Development of molecular identification methods for Dryophytes suweonensis and D. japonicus, and their hybrids
Source: PeerJ. 2024 Jan 19;12:e16728. doi: 10.7717/peerj.16728 (PMC10802155; doi:10.7717/peerj.16728)
Supplement: Supplemental Information 4 [file peerj-12-16728-s004.zip]

Archive with 5 entries (5 files):
- C-MYC exon2.fas
- POMC.fas
- RAG1.fas
- SIAH.fas
- TYR.fas
