# Supplementary material for: Development of molecular identification methods for Dryophytes suweonensis and D. japonicus, and their hybrids
Source: PeerJ. 2024 Jan 19;12:e16728. doi: 10.7717/peerj.16728 (PMC10802155; doi:10.7717/peerj.16728)
Supplement: Supplemental Information 4 [file peerj-12-16728-s004.zip › C-MYC exon2.fas]

>AW01_4
TCCAGCCTTTTTCCATCTACTGATCAGCTGGAGCTGGTCACAGAGTTCCTGGGAGGGGAC
ATGGTGAATCAAAGCTTCATCTGTGACCAGGACGATGAGACGTTTGTCAAGTCCATCATC
ATTCAGGACTGTATGTGGAGTGGCTTTTCGGCAGCTGCCAAACTGGAGAAAGTGGTGTCG
GAAAAGCTGGCATCTTACCAGGCTTCTAGGAAGGAGAGTTCTTTATCCTCCCAAAACCAA
CAGCAGCAGAGCCCACAGAAGTCTTCTACCTGCCAGGGTAACCTCAGCCCCATAGGAACC
A
>AW02_4
TCCAGCCTTTTTCCATCTACTGATCAGCTGGAGCTGGTCACAGAGTTCCTGGGAGGGGAC
ATGGTGAATCAAAGCTTCATCTGTGACCAGGACGATGAGACGTTTGTCAAGTCCATCATC
ATTCAGGACTGTATGTGGAGTGGCTTTTCGGCAGCTGCCAAACTGGAGAAAGTGGTGTCG
GAAAAGCTGGCATCTTACCAGGCTTCTAGGAAGGAGAGTTCTTTATCCTCCCAAAACCAA
CARCAGCAGAGCCCACAGAAGTCTTCTACCTGCCAGGGKAACCTCAGCCCCATAGGAACC
A
>BD01
TCCAGCCTTTTTCCATCTACTGATCAGCTGGAGCTGGTCACAGAGTTCCTGGGAGGGGAC
ATGGTGAATCAAAGCTTCATCTGTGACCAGGACGATGAGACGTTTGTCAAGTCCATCATC
ATTCAGGACTGTATGTGGAGTGGCTTTTCGGCAGCTGCCAAACTGGAGAAAGTGGTGTCG
GAAAAGCTGGCATCTTACCAGGCTTCTAGGAAGGAGAGTTCTTTATCCTCCCAAAACCAA
CARCAGCAGAGCCCACAGAAGTCTTCTACCTGCCAGGGGAACCTCAGCCCCATAGGAACC
A
>BD02
TCCAGCCTTTTTCCATCTACTGATCAGCTGGAGCTGGTCACAGAGTTCCTGGGAGGGGAC
ATGGTGAATCAAAGCTTCATCTGTGACCAGGACGATGAGACGTTTGTCAAGTCCATCATC
ATTCAGGACTGTATGTGGAGTGGCTTTTCGGCAGCTGCCAAACTGGAGAAAGTGGTGTCG
GAAAAGCTGGCATCTTACCAGGCTTCTAGGAAGGAGAGTTCTTTATCCTCCCAAAACCAA
CARCAGCAGAGCCCACAGAAGTCTTCTACCTGCCAGGGGAACCTCAGCCCCATAGGAACC
A
>BD03
TCCAGCCTTTTTCCATCTACTGATCAGCTGGAGCTGGTCACAGAGTTCCTGGGAGGGGAC
ATGGTGAATCAAAGCTTCATCTGTGACCAGGACGATGAGACGTTTGTCAAGTCCATCATC
ATTCAGGACTGTATGTGGAGTGGCTTTTCGGCAGCTGCCAAACTGGAGAAAGTGGTGTCG
GAAAAGCTGGCATCTTACCAGGCTTCTAGGAAGGAGAGTTCTTTATCCTCCCAAAACCAA
CAACAGCAGAGCCCACAGAAGTCTTCTACCTGCCAGGGGAACCTCAGCCCCATAGGAACC
A
>BD04
TCCAGCCTTTTTCCATCTACTGATCAGCTGGAGCTGGTCACAGAGTTCCTGGGAGGGGAC
ATGGTGAATCAAAGCTTCATCTGTGACCAGGACGATGAGACGTTTGTCAAGTCCATCATC
ATTCAGGACTGTATGTGGAGTGGCTTTTCGGCAGCTGCCAAACTGGAGAAAGTGGTGTCG
GAAAAGCTGGCATCTTACCAGGCTTCTAGGAAGGAGAGTTCTTTATCCTCCCAAAACCAA
CAGCAGCAGAGCCCACAGAAGTCTTCTACCTGCCAGGGGAACCTCAGCCCCATAGGAACC
A
>BD05
tCCAGCCTTTTTCCATCTACTGATCAGCTGGAGCTGGTCACAGAGTTCCTGGGAGGGGAC
ATGGTGAATCAAAGCTTCATCTGTGACCAGGACGATGAGACGTTTGTCAAGTCCATCATC
ATTCAGGACTGTATGTGGAGTGGCTTTTCGGCAGCTGCCAAACTGGAGAAAGTGGTGTCG
GAAAAGCTGGCATCTTACCAGGCTTCTAGGAAGGAGAGTTCTTTATCCTCCCAAAACCAA
CAGCAGCAGAGCCCACAGAAGTCTTCTACCTGCCAGGGTAACCTCAGCCCCATAGGAACC
A
>CN01_4
TCCAGCCTTTTTCCATCTACTGATCAGCTGGAGCTGGTCACAGAGTTCCTGGGAGGGGAC
ATGGTGAATCAAAGCTTCATCTGTGACCAGGACGATGAGACGTTTGTCAAGTCCATCATC
ATTCAGGACTGTATGTGGAGTGGCTTTTCGGCAGCTGCCAAACTGGAGAAAGTGGTGTCG
GAAAAGCTGGCATCTTACCAGGCTTCTAGGAAGGAGAGTTCTTTATCCTCCCAAAACCAA
CAACAGCAGAGCCCACAGAAGTCTTCTACCTGCCAGGGGAACCTCAGCCCCATAGGAACC
A
>CN01_5
TCCAGCCTTTTTCCATCTACTGATCAGCTGGAGCTGGTCACAGAGTTCCTGGGAGGGGAC
ATGGTGAATCAAAGCTTCATCTGTGACCAGGACGATGAGACGTTTGTCAAGTCCATCATC
ATTCAGGACTGTATGTGGAGTGGCTTTTCGGCAGCTGCCAAACTGGAGAAAGTGGTGTCG
GAAAAGCTGGCATCTTACCAGGCTTCTAGGAAGGAGAGTTCTTTATCCTCCCAAAACCAA
CAACAGCAGAGCCCACAGAAGTCTTCTACCTGCCAGGGGAACCTCAGCCCCATAGGAACC
A
>CN02_4
TCCAGCCTTTTTCCATCTACTGATCAGCTGGAGCTGGTCACAGAGTTCCTGGGAGGGGAC
ATGGTGAATCAAAGCTTCATCTGTGACCAGGACGATGAGACGTTTGTCAAGTCCATCATC
ATTCAGGACTGTATGTGGAGTGGCTTTTCGGCAGCTGCCAAACTGGAGAAAGTGGTGTCG
GAAAAGCTGGCATCTTACCAGGCTTCTAGGAAGGAGAGTTCTTTATCCTCCCAAAACCAA
CAGCAGCAGAGCCCACAGAAGTCTTCTACCTGCCAGGGGAACCTCAGCCCCATAGGAACC
A
>CN02_5
TCCAGCCTTTTTCCATCTACTGATCAGCTGGAGCTGGTCACAGAGTTCCTGGGAGGGGAC
ATGGTGAATCAAAGCTTCATCTGTGACCAGGACGATGAGACGTTTGTCAAGTCCATCATC
ATTCAGGACTGTATGTGGAGTGGCTTTTCGGCAGCTGCCAAACTGGAGAAAGTGGTGTCG
GAAAAGCTGGCATCTTACCAGGCTTCTAGGAAGGAGAGTTCTTTATCCTCCCAAAACCAA
CAACAGCAGAGCCCACAGAAGTCTTCTACCTGCCAGGGGAACCTCAGCCCCATAGGAACC
A
>DJ
TCCAGCCTTTTTCCATCTACTGATCAGCTGGAGCTGGTCACAGAGTTCCTGGGAGGGGAC
ATGGTGAATCAAAGCTTCATCTGTGACCAGGACGATGAGACGTTTGTCAAGTCCATCATC
ATTCAGGACTGTATGTGGAGTGGCTTTTCGGCAGCTGCCAAACTGGAGAAAGTGGTGTCG
GAAAAGCTGGCATCTTACCAGGCTTCTAGGAAGGAGAGTTCTTTATCCTCCCAAAACCAA
CAGCAGCAGAGCCCACAGAAGTCTTCTACCTGCCAGGGKAACCTCAGCCCCATAGGAACC
A
>GL01_4
TCCAGCCTTTTTCCATCTACTGATCAGCTGGAGCTGGTCACAGAGTTCCTGGGAGGGGAC
ATGGTGAATCAAAGCTTCATCTGTGACCAGGACGATGAGACGTTTGTCAAGTCCATCATC
ATTCAGGACTGTATGTGGAGTGGCTTTTCGGCAGCTGCCAAACTGGAGAAAGTGGTGTCG
GAAAAGCTGGCATCTTACCAGGCTTCTAGGAAGGAGAGTTCTTTATCCTCCCAAAACCAA
CAGCAGCAGAGCCCACAGAAGTCTTCTACCTGCCAGGGTAACCTCAGCCCCATAGGAACC
A
>GL02_4
TCCAGCCTTTTTCCATCTACTGATCAGCTGGAGCTGGTCACAGAGTTCCTGGGAGGGGAC
ATGGTGAATCAAAGCTTCATCTGTGACCAGGACGATGAGACGTTTGTCAAGTCCATCATC
ATTCAGGACTGTATGTGGAGTGGCTTTTCGGCAGCTGCCAAACTGGAGAAAGTGGTGTCG
GAAAAGCTGGCATCTTACCAGGCTTCTAGGAAGGAGAGTTCTTTATCCTCCCAAAACCAA
CAGCAGCAGAGCCCACAGAAGTCTTCTACCTGCCAGGGKAACCTCAGCCCCATAGGAACC
A
>GL02_5
TCCAGCCTTTTTCCATCTACTGATCAGCTGGAGCTGGTCACAGAGTTCCTGGGAGGGGAC
ATGGTGAATCAAAGCTTCATCTGTGACCAGGACGATGAGACGTTTGTCAAGTCCATCATC
ATTCAGGACTGTATGTGGAGTGGCTTTTCGGCAGCTGCCAAACTGGAGAAAGTGGTGTCG
GAAAAGCTGGCATCTTACCAGGCTTCTAGGAAGGAGAGTTCTTTATCCTCCCAAAACCAA
CAGCAGCAGAGCCCACAGAAGTCTTCTACCTGCCAGGGTAACCTCAGCCCCATAGGAACC
A
>GL03_4
TCCAGCCTTTTTCCATCTACTGATCAGCTGGAGCTGGTCACAGAGTTCCTGGGAGGGGAC
ATGGTGAATCAAAGCTTCATCTGTGACCAGGACGATGAGACGTTTGTCAAGTCCATCATC
ATTCAGGACTGTATGTGGAGTGGCTTTTCGGCAGCTGCCAAACTGGAGAAAGTGGTGTCG
GAAAAGCTGGCATCTTACCAGGCTTCTAGGAAGGAGAGTTCTTTATCCTCCCAAAACCAA
CAGCAGCAGAGCCCACAGAAGTCTTCTACCTGCCAGGGTAACCTCAGCCCCATAGGAACC
A
>GL03_5
TCCAGCCTTTTTCCATCTACTGATCAGCTGGAGCTGGTCACAGAGTTCCTGGGAGGGGAC
ATGGTGAATCAAAGCTTCATCTGTGACCAGGACGATGAGACGTTTGTCAAGTCCATCATC
ATTCAGGACTGTATGTGGAGTGGCTTTTCGGCAGCTGCCAAACTGGAGAAAGTGGTGTCG
GAAAAGCTGGCATCTTACCAGGCTTCTAGGAAGGAGAGTTCTTTATCCTCCCAAAACCAA
CAGCAGCAGAGCCCACAGAAGTCTTCTACCTGCCAGGGTAACCTCAGCCCCATAGGAACC
A
>HW01_4
TCCAGCCTTTTTCCATCTACTGATCAGCTGGAGCTGGTCACAGAGTTCCTGGGAGGGGAC
ATGGTGAATCAAAGCTTCATCTGTGACCAGGACGATGAGACGTTTGTCAAGTCCATCATC
ATTCAGGACTGTATGTGGAGTGGCTTTTCGGCAGCTGCCAAACTGGAGAAAGTGGTGTCG
GAAAAGCTGGCATCTTACCAGGCTTCTAGGAAGGAGAGTTCTTTATCCTCCCAAAACCAA
CAACAGCAGAGCCCACAGAAGTCTTCTACCTGCCAGGGGAACCTCAGCCCCATAGGAACC
A
>HW02_4
TCCAGCCTTTTTCCATCTACTGATCAGCTGGAGCTGGTCACAGAGTTCCTGGGAGGGGAC
ATGGTGAATCAAAGCTTCATCTGTGACCAGGACGATGAGACGTTTGTCAAGTCCATCATC
ATTCAGGACTGTATGTGGAGTGGCTTTTCGGCAGCTGCCAAACTGGAGAAAGTGGTGTCG
GAAAAGCTGGCATCTTACCAGGCTTCTAGGAAGGAGAGTTCTTTATCCTCCCAAAACCAA
CAGCAGCAGAGCCCACAGAAGTCTTCTACCTGCCAGGGTAACCTCAGCCCCATAGGAACC
A
>HW02_5
TCCAGCCTTTTTCCATCTACTGATCAGCTGGAGCTGGTCACAGAGTTCCTGGGAGGGGAC
ATGGTGAATCAAAGCTTCATCTGTGACCAGGACGATGAGACGTTTGTCAAGTCCATCATC
ATTCAGGACTGTATGTGGAGTGGCTTTTCGGCAGCTGCCAAACTGGAGAAAGTGGTGTCG
GAAAAGCTGGCATCTTACCAGGCTTCTAGGAAGGAGAGTTCTTTATCCTCCCAAAACCAA
CARCAGCAGAGCCCACAGAAGTCTTCTACCTGCCAGGGKAACCTCAGCCCCATAGGAACC
A
>HY01
TCCAGCCTTTTTCCATCTACTGATCAGCTGGAGCTGGTCACAGAGTTCCTGGGAGGGGAC
ATGGTGAATCAAAGCTTCATCTGTGACCAGGACGATGAGACGTTTGTCAAGTCCATCATC
ATTCAGGACTGTATGTGGAGTGGCTTTTCGGCAGCTGCCAAACTGGAGAAAGTGGTGTCG
GAAAAGCTGGCATCTTACCAGGCTTCTAGGAAGGAGAGTTCTTTATCCTCCCAAAACCAA
CAGCAGCAGAGCCCACAGAAGTCTTCTACCTGCCAGGGTAACCTCAGCCCCATAGGAACC
A
>HY02_5
TCCAGCCTTTTTCCATCTACTGATCAGCTGGAGCTGGTCACAGAGTTCCTGGGAGGGGAC
ATGGTGAATCAAAGCTTCATCTGTGACCAGGACGATGAGACGTTTGTCAAGTCCATCATC
ATTCAGGACTGTATGTGGAGTGGCTTTTCGGCAGCTGCCAAACTGGAGAAAGTGGTGTCG
GAAAAGCTGGCATCTTACCAGGCTTCTAGGAAGGAGAGTTCTTTATCCTCCCAAAACCAA
CAGCAGCAGAGCCCACAGAAGTCTTCTACCTGCCAGGGTAACCTCAGCCCCATAGGAACC
A
>HY03
TCCAGCCTTTTTCCATCTACTGATCAGCTGGAGCTGGTCACAGAGTTCCTGGGAGGGGAC
ATGGTGAATCAAAGCTTCATCTGTGACCAGGACGATGAGACGTTTGTCAAGTCCATCATC
ATTCAGGACTGTATGTGGAGTGGCTTTTCGGCAGCTGCCAAACTGGAGAAAGTGGTGTCG
GAAAAGCTGGCATCTTACCAGGCTTCTAGGAAGGAGAGTTCTTTATCCTCCCAAAACCAA
CAGCAGCAGAGCCCACAGAAGTCTTCTACCTGCCAGGGTAACCTCAGCCCCATAGGAACC
A
>HY04
TCCAGCCTTTTTCCATCTACTGATCAGCTGGAGCTGGTCACAGAGTTCCTGGGAGGGGAC
ATGGTGAATCAAAGCTTCATCTGTGACCAGGACGATGAGACGTTTGTCAAGTCCATCATC
ATTCAGGACTGTATGTGGAGTGGCTTTTCGGCAGCTGCCAAACTGGAGAAAGTGGTGTCG
GAAAAGCTGGCATCTTACCAGGCTTCTAGGAAGGAGAGTTCTTTATCCTCCCAAAACCAA
CAGCAGCAGAGCCCACAGAAGTCTTCTACCTGCCAGGGKAACCTCAGCCCCATAGGAACC
A
>JN01
TCCAGCCTTTTTCCATCTACTGATCAGCTGGAGCTGGTCACAGAGTTCCTGGGAGGGGAC
ATGGTGAATCAAAGCTTCATCTGTGACCAGGACGATGAGACGTTTGTCAAGTCCATCATC
ATTCAGGACTGTATGTGGAGTGGCTTTTCGGCAGCTGCCAAACTGGAGAAAGTGGTGTCG
GAAAAGCTGGCATCTTACCAGGCTTCTAGGAAGGAGAGTTCTTTATCCTCCCAAAACCAA
CAGCAGCAGAGCCCACAGAAGTCTTCTACCTGCCAGGGGAACCTCAGCCCCATAGGAACC
A
>JN02
TCCAGCCTTTTTCCATCTACTGATCAGCTGGAGCTGGTCACAGAGTTCCTGGGAGGGGAC
ATGGTGAATCAAAGCTTCATCTGTGACCAGGACGATGAGACGTTTGTCAAGTCCATCATC
ATTCAGGACTGTATGTGGAGTGGCTTTTCGGCAGCTGCCAAACTGGAGAAAGTGGTGTCG
GAAAAGCTGGCATCTTACCAGGCTTCTAGGAAGGAGAGTTCTTTATCCTCCCAAAACCAA
CARCAGCAGAGCCCACAGAAGTCTTCTRCCTGCCAGGGGAACCTCAGCCCCATAGGAACC
A
>JN03
TCCAGCCTTTTTCCATCTACTGATCAGCTGGAGCTGGTCACAGAGTTCCTGGGAGGGGAC
ATGGTGAATCAAAGCTTCATCTGTGACCAGGACGATGAGACGTTTGTCAAGTCCATCATC
ATTCAGGACTGTATGTGGAGTGGCTTTTCGGCAGCTGCCAAACTGGAGAAAGTGGTGTCG
GAAAAGCTGGCATCTTACCAGGCTTCTAGGAAGGAGAGTTCTTTATCCTCCCAAAACCAA
CAGCAGCAGAGCCCACAGAAGTCTTCTACCTGCCAGGGGAACCTCAGCCCCATAGGAACC
A
>JR
TCCAGCCTTTTTCCATCTACTGATCAGCTGGAGCTGGTCACAGAGTTCCTGGGAGGGGAC
ATGGTGAATCAAAGCTTCATCTGTGACCAGGACGATGAGACGTTTGTCAAGTCCATCATC
ATTCAGGACTGTATGTGGAGTGGCTTTTCGGCAGCTGCCAAACTGGAGAAAGTGGTGTCG
GAAAAGCTGGCATCTTACCAGGCTTCTAGGAAGGAGAGTTCTTTATCCTCCCAAAACCAA
CARCAGCAGAGCCCACAGAAGTCTTCTACCTGCCAGGGGAACCTCAGCCCCATAGGAACC
A
>JR01_5
TCCAGCCTTTTTCCATCTACTGATCAGCTGGAGCTGGTCACAGAGTTCCTGGGAGGGGAC
ATGGTGAATCAAAGCTTCATCTGTGACCAGGACGATGAGACGTTTGTCAAGTCCATCATC
ATTCAGGACTGTATGTGGAGTGGCTTTTCGGCAGCTGCCAAACTGGAGAAAGTGGTGTCG
GAAAAGCTGGCATCTTACCAGGCTTCTAGGAAGGAGAGTTCTTTATCCTCCCAAAACCAA
CAACAGCAGAGCCCACAGAAGTCTTCTACCTGCCAGGGGAACCTCAGCCCCATAGGAACC
A
>JR02_5
TCCAGCCTTTTTCCATCTACTGATCAGCTGGAGCTGGTCACAGAGTTCCTGGGAGGGGAC
ATGGTGAATCAAAGCTTCATCTGTGACCAGGACGATGAGACGTTTGTCAAGTCCATCATC
ATTCAGGACTGTATGTGGAGTGGCTTTTCGGCAGCTGCCAAACTGGAGAAAGTGGTGTCG
GAAAAGCTGGCATCTTACCAGGCTTCTAGGAAGGAGAGTTCTTTATCCTCCCAAAACCAA
CARCAGCAGAGCCCACAGAAGTCTTCTACCTGCCAGGGGAACCTCAGCCCCATAGGAACC
A
>JR03_5
TCCAGCCTTTTTCCATCTACTGATCAGCTGGAGCTGGTCACAGAGTTCCTGGGAGGGGAC
ATGGTGAATCAAAGCTTCATCTGTGACCAGGACGATGAGACGTTTGTCAAGTCCATCATC
ATTCAGGACTGTATGTGGAGTGGCTTTTCGGCAGCTGCCAAACTGGAGAAAGTGGTGTCG
GAAAAGCTGGCATCTTACCAGGCTTCTAGGAAGGAGAGTTCTTTATCCTCCCAAAACCAA
CARCAGCAGAGCCCACAGAAGTCTTCTACCTGCCAGGGGAACCTCAGCCCCATAGGAACC
A
>MW01
TCCAGCCTTTTTCCATCTACTGATCAGCTGGAGCTGGTCACAGAGTTCCTGGGAGGGGAC
ATGGTGAATCAAAGCTTCATCTGTGACCAGGACGATGAGACGTTTGTCAAGTCCATCATC
ATTCAGGACTGTATGTGGAGTGGCTTTTCGGCAGCTGCCAAACTGGAGAAAGTGGTGTCG
GAAAAGCTGGCATCTTACCAGGCTTCTAGGAAGGAGAGTTCTTTATCCTCCCAAAACCAA
CAGCAGCAGAGCCCACAGAAGTCTTCTACCTGCCAGGGGAACCTCAGSCCCATAGGAACC
A
>MW01_5
TCCAGCCTTTTTCCATCTACTGATCAGCTGGAGCTGGTCACAGAGTTCCTGGGAGGGGAC
ATGGTGAATCAAAGCTTCATCTGTGACCAGGACGATGAGACGTTTGTCAAGTCCATCATC
ATTCAGGACTGTATGTGGAGTGGCTTTTCGGCAGCTGCCAAACTGGAGAAAGTGGTGTCG
GAAAAGCTGGCATCTTACCAGGCTTCTAGGAAGGAGAGTTCTTTATCCTCCCAAAACCAA
CAGCAGCAGAGCCCACAGAAGTCTTCTACCTGCCAGGGGAACCTCAGCCCCATAGGAACC
A
>MW02
TCCAGCCTTTTTCCATCTACTGATCAGCTGGAGCTGGTCACAGAGTTCCTGGGAGGGGAC
ATGGTGAATCAAAGCTTCATCTGTGACCAGGACGATGAGACGTTTGTCAAGTCCATCATC
ATTCAGGACTGTATGTGGAGTGGCTTTTCGGCAGCTGCCAAACTGGAGAAAGTGGTGTCG
GAAAAGCTGGCATCTTACCAGGCTTCTAGGAAGGAGAGTTCTTTATCCTCCCAAAACCAA
CARCAGCAGAGCCCACAGAAGTCTTCTACCTGCCAGGGGAACCTCAGCCCCATAGGAACC
A
>MW02_5
TCCAGCCTTTTTCCATCTACTGATCAGCTGGAGCTGGTCACAGAGTTCCTGGGAGGGGAC
ATGGTGAATCAAAGCTTCATCTGTGACCAGGACGATGAGACGTTTGTCAAGTCCATCATC
ATTCAGGACTGTATGTGGAGTGGCTTTTCGGCAGCTGCCAAACTGGAGAAAGTGGTGTCG
GAAAAGCTGGCATCTTACCAGGCTTCTAGGAAGGAGAGTTCTTTATCCTCCCAAAACCAA
CARCAGCAGAGCCCACAGAAGTCTTCTACCTGCCAGGGGAACCTCAGCCCCATAGGAACC
A
>MW03
TCCAGCCTTTTTCCATCTACTGATCAGCTGGAGCTGGTCACAGAGTTCCTGGGAGGGGAC
ATGGTGAATCAAAGCTTCATCTGTGACCAGGACGATGAGACGTTTGTCAAGTCCATCATC
ATTCAGGACTGTATGTGGAGTGGCTTTTCGGCAGCTGCCAAACTGGAGAAAGTGGTGTCG
GAAAAGCTGGCATCTTACCAGGCTTCTAGGAAGGAGAGTTCTTTATCCTCCCAAAACCAA
CARCAGCAGAGCCCACAGAAGTCTTCTACCTGCCAGGGGAACCTCAGCCCCATAGGAACC
A
>MW03_5
TCCAGCCTTTTTCCATCTACTGATCAGCTGGAGCTGGTCACAGAGTTCCTGGGAGGGGAC
ATGGTGAATCAAAGCTTCATCTGTGACCAGGACGATGAGACGTTTGTCAAGTCCATCATC
ATTCAGGACTGTATGTGGAGTGGCTTTTCGGCAGCTGCCAAACTGGAGAAAGTGGTGTCG
GAAAAGCTGGCATCTTACCAGGCTTCTAGGAAGGAGAGTTCTTTATCCTCCCAAAACCAA
CAACAGCAGAGCCCACAGAAGTCTTCTACCTGCCAGGGGAACCTCAGCCCCATAGGAACC
A
>MW04
TCCAGCCTTTTTCCATCTACTGATCAGCTGGAGCTGGTCACAGAGTTCCTGGGAGGGGAC
ATGGTGAATCAAAGCTTCATCTGTGACCAGGACGATGAGACGTTTGTCAAGTCCATCATC
ATTCAGGACTGTATGTGGAGTGGCTTTTCGGCAGCTGCCAAACTGGAGAAAGTGGTGTCG
GAAAAGCTGGCATCTTACCAGGCTTCTAGGAAGGAGAGTTCTTTATCCTCCCAAAACCAA
CAACAGCAGAGCCCACAGAAGTCTTCTACCTGCCAGGGGAACCTCAGCCCCATAGGAACC
A
>MW04_5
TCCAGCCTTTTTCCATCTACTGATCAGCTGGAGCTGGTCACAGAGTTCCTGGGAGGGGAC
ATGGTGAATCAAAGCTTCATCTGTGACCAGGACGATGAGACGTTTGTCAAGTCCATCATC
ATTCAGGACTGTATGTGGAGTGGCTTTTCGGCAGCTGCCAAACTGGAGAAAGTGGTGTCG
GAAAAGCTGGCATCTTACCAGGCTTCTAGGAAGGAGAGTTCTTTATCCTCCCAAAACCAA
CAGCAGCAGAGCCCACAGAAGTCTTCTACCTGCCAGGGGAACCTCAGCCCCATAGGAACC
A
>MW05_5
TCCAGCCTTTTTCCATCTACTGATCAGCTGGAGCTGGTCACAGAGTTCCTGGGAGGGGAC
ATGGTGAATCAAAGCTTCATCTGTGACCAGGACGATGAGACGTTTGTCAAGTCCATCATC
ATTCAGGACTGTATGTGGAGTGGCTTTTCGGCAGCTGCCAAACTGGAGAAAGTGGTGTCG
GAAAAGCTGGCATCTTACCAGGCTTCTAGGAAGGAGAGTTCTTTATCCTCCCAAAACCAA
CARCAGCAGAGCCCACAGAAGTCTTCTACCTGCCAGGGGAACCTCAGCCCCATAGGAACC
A
>MW0_5
TCCAGCCTTTTTCCATCTACTGATCAGCTGGAGCTGGTCACAGAGTTCCTGGGAGGGGAC
ATGGTGAATCAAAGCTTCATCTGTGACCAGGACGATGAGACGTTTGTCAAGTCCATCATC
ATTCAGGACTGTATGTGGAGTGGCTTTTCGGCAGCTGCCAAACTGGAGAAAGTGGTGTCG
GAAAAGCTGGCATCTTACCAGGCTTCTAGGAAGGAGAGTTCTTTATCCTCCCAAAACCAA
CAGCAGCAGAGCCCACAGAAGTCTTCTACCTGCCAGGGGAACCTCAGCCCCATAGGAACC
A
>SG01
TCCAGCCTTTTTCCATCTACTGATCAGCTGGAGCTGGTCACAGAGTTCCTGGGAGGGGAC
ATGGTGAATCAAAGCTTCATCTGTGACCAGGACGATGAGACGTTTGTCAAGTCCATCATC
ATTCAGGACTGTATGTGGAGTGGCTTTTCGGCAGCTGCCAAACTGGAGAAAGTGGTGTCG
GAAAAGCTGGCATCTTACCAGGCTTCTAGGAAGGAGAGTTCTTTATCCTCCCAAAACCAA
CAGCAGCAGAGCCCACAGAAGTCTTCTACCTGCCAGGGGAACCTCAGCCCCATAGGAACC
A
>SG02
TCCAGCCTTTTTCCATCTACTGATCAGCTGGAGCTGGTCACAGAGTTCCTGGGAGGGGAC
ATGGTGAATCAAAGCTTCATCTGTGACCAGGACGATGAGACGTTTGTCAAGTCCATCATC
ATTCAGGACTGTATGTGGAGTGGCTTTTCGGCAGCTGCCAAACTGGAGAAAGTGGTGTCG
GAAAAGCTGGCATCTTACCAGGCTTCTAGGAAGGAGAGTTCTTTATCCTCCCAAAACCAA
CARCAGCAGAGCCCACAGAAGTCTTCTACCTGCCAGGGGAACCTCAGCCCCATAGGAACC
A
>SG03
TCCAGCCTTTTTCCATCTACTGATCAGCTGGAGCTGGTCACAGAGTTCCTGGGAGGGGAC
ATGGTGAATCAAAGCTTCATCTGTGACCAGGACGATGAGACGTTTGTCAAGTCCATCATC
ATTCAGGACTGTATGTGGAGTGGCTTTTCGGCAGCTGCCAAACTGGAGAAAGTGGTGTCG
GAAAAGCTGGCATCTTACCAGGCTTCTAGGAAGGAGAGTTCTTTATCCTCCCAAAACCAA
CAGCAGCAGAGCCCACAGAAGTCTTCTACCTGCCAGGGGAACCTCAGCCCCATAGGAACC
A
>SG04
TCCAGCCTTTTTCCATCTACTGATCAGCTGGAGCTGGTCACAGAGTTCCTGGGAGGGGAC
ATGGTGAATCAAAGCTTCATCTGTGACCAGGACGATGAGACGTTTGTCAAGTCCATCATC
ATTCAGGACTGTATGTGGAGTGGCTTTTCGGCAGCTGCCAAACTGGAGAAAGTGGTGTCG
GAAAAGCTGGCATCTTACCAGGCTTCTAGGAAGGAGAGTTCTTTATCCTCCCAAAACCAA
CARCAGCAGAGCCCACAGAAGTCTTCTACCTGCCAGGGGAACCTCAGCCCCATAGGAACC
A
>SJ01_5
TCCAGCCTTTTTCCATCTACTGATCAGCTGGAGCTGGTCACAGAGTTCCTGGGAGGGGAC
ATGGTGAATCAAAGCTTCATCTGTGACCAGGACGATGAGACGTTTGTCAAGTCCATCATC
ATTCAGGACTGTATGTGGAGTGGCTTTTCGGCAGCTGCCAAACTGGAGAAAGTGGTGTCG
GAAAAGCTGGCATCTTACCAGGCTTCTAGGAAGGAGAGTTCTTTATCCTCCCAAAACCAA
CARCAGCAGAGCCCACAGAAGTCTTCTACCTGCCAGGGGAACCTCAGCCCCATAGGAACC
A
>SJ02_5
TCCAGCCTTTTTCCATCTACTGATCAGCTGGAGCTGGTCACAGAGTTCCTGGGAGGGGAC
ATGGTGAATCAAAGCTTCATCTGTGACCAGGACGATGAGACGTTTGTCAAGTCCATCATC
ATTCAGGACTGTATGTGGAGTGGCTTTTCGGCAGCTGCCAAACTGGAGAAAGTGGTGTCG
GAAAAGCTGGCATCTTACCAGGCTTCTAGGAAGGAGAGTTCTTTATCCTCCCAAAACCAA
CAGCAGCAGAGCCCACAGAAGTCTTCTACCTGCCAGGGKAACCTCAGCCCCATAGGAACC
A
>SR01
TCCAGCCTTTTTCCATCTACTGATCAGCTGGAGCTGGTCACAGAGTTCCTGGGAGGGGAC
ATGGTGAATCAAAGCTTCATCTGTGACCAGGACGATGAGACGTTTGTCAAGTCCATCATC
ATTCAGGACTGTATGTGGAGTGGCTTTTCGGCAGCTGCCAAACTGGAGAAAGTGGTGTCG
GAAAAGCTGGCATCTTACCAGGCTTCTAGGAAGGAGAGTTCTTTATCCTCCCAAAACCAA
CAGCAGCAGAGCCCACAGAAGTCTTCTACCTGCCAGGGTAACCTCAGCCCCATAGGAACC
A
>SR02
TCCAGCCTTTTTCCATCTACTGATCAGCTGGAGCTGGTCACAGAGTTCCTGGGAGGGGAC
ATGGTGAATCAAAGCTTCATCTGTGACCAGGACGATGAGACGTTTGTCAAGTCCATCATC
ATTCAGGACTGTATGTGGAGTGGCTTTTCGGCAGCTGCCAAACTGGAGAAAGTGGTGTCG
GAAAAGCTGGCATCTTACCAGGCTTCTAGGAAGGAGAGTTCTTTATCCTCCCAAAACCAA
CAGCAGCAGAGCCCACAGAAGTCTTCTACCTGCCAGGGTAACCTCAGCCCCATAGGAACC
A
>SR03
TCCAGCCTTTTTCCATCTACTGATCAGCTGGAGCTGGTCACAGAGTTCCTGGGAGGGGAC
ATGGTGAATCAAAGCTTCATCTGTGACCAGGACGATGAGACGTTTGTCAAGTCCATCATC
ATTCAGGACTGTATGTGGAGTGGCTTTTCGGCAGCTGCCAAACTGGAGAAAGTGGTGTCG
GAAAAGCTGGCATCTTACCAGGCTTCTAGGAAGGAGAGTTCTTTATCCTCCCAAAACCAA
CAGCAGCAGAGCCCACAGAAGTCTTCTACCTGCCAGGGTAACCTCAGCCCCATAGGAACC
A
>SR04
TCCAGCCTTTTTCCATCTACTGATCAGCTGGAGCTGGTCACAGAGTTCCTGGGAGGGGAC
ATGGTGAATCAAAGCTTCATCTGTGACCAGGACGATGAGACGTTTGTCAAGTCCATCATC
ATTCAGGACTGTATGTGGAGTGGCTTTTCGGCAGCTGCCAAACTGGAGAAAGTGGTGTCG
GAAAAGCTGGCATCTTACCAGGCTTCTAGGAAGGAGAGTTCTTTATCCTCCCAAAACCAA
CAGCAGCAGAGCCCACAGAAGTCTTCTACCTGCCAGGGTAACCTCAGCCCCATAGGAACC
A
>SW01_5
TCCAGCCTTTTTCCATCTACTGATCAGCTGGAGCTGGTCACAGAGTTCCTGGGAGGGGAC
ATGGTGAATCAAAGCTTCATCTGTGACCAGGACGATGAGACGTTTGTCAAGTCCATCATC
ATTCAGGACTGTATGTGGAGTGGCTTTTCGGCAGCTGCCAAACTGGAGAAAGTGGTGTCG
GAAAAGCTGGCATCTTACCAGGCTTCTAGGAAGGAGAGTTCTTTATCCTCCCAAAACCAA
CAGCAGCAGAGCCCACAGAAGTCTTCTACCTGCCAGGGTAACCTCAGCCCCATAGGAACC
A
>YI01
TCCAGCCTTTTTCCATCTACTGATCAGCTGGAGCTGGTCACAGAGTTCCTGGGAGGGGAC
ATGGTGAATCAAAGCTTCATCTGTGACCAGGACGATGAGACGTTTGTCAAGTCCATCATC
ATTCAGGACTGTATGTGGAGTGGCTTTTCGGCAGCTGCCAAACTGGAGAAAGTGGTGTCG
GAAAAGCTGGCATCTTACCAGGCTTCTAGGAAGGAGAGTTCTTTATCCTCCCAAAACCAA
CAGCAGCAGAGCCCACAGAAGTCTTCTACCTGCCAGGGGAACCTCAGCCCCATAGGAACC
A
>YI02
TCCAGCCTTTTTCCATCTACTGATCAGCTGGAGCTGGTCACAGAGTTCCTGGGAGGGGAC
ATGGTGAATCAAAGCTTCATCTGTGACCAGGACGATGAGACGTTTGTCAAGTCCATCATC
ATTCAGGACTGTATGTGGAGTGGCTTTTCGGCAGCTGCCAAACTGGAGAAAGTGGTGTCG
GAAAAGCTGGCATCTTACCAGGCTTCTAGGAAGGAGAGTTCTTTATCCTCCCAAAACCAA
CARCAGCAGAGCCCACAGAAGTCTTCTACCTGCCAGGGKAACCTCAGCCCCATAGGAACC
A
>YI03
TCCAGCCTTTTTCCATCTACTGATCAGCTGGAGCTGGTCACAGAGTTCCTGGGAGGGGAC
ATGGTGAATCAAAGCTTCATCTGTGACCAGGACGATGAGACGTTTGTCAAGTCCATCATC
ATTCAGGACTGTATGTGGAGTGGCTTTTCGGCAGCTGCCAAACTGGAGAAAGTGGTGTCG
GAAAAGCTGGCATCTTACCAGGCTTCTAGGAAGGAGAGTTCTTTATCCTCCCAAAACCAA
CARCAGCAGAGCCCACAGAAGTCTTCTACCTGCCAGGGGAACCTCAGCCCCATAGGGACC
A
