# Supplementary material for: Development of molecular identification methods for Dryophytes suweonensis and D. japonicus, and their hybrids
Source: PeerJ. 2024 Jan 19;12:e16728. doi: 10.7717/peerj.16728 (PMC10802155; doi:10.7717/peerj.16728)
Supplement: Supplemental Information 4 [file peerj-12-16728-s004.zip › POMC.fas]

>AW01_4
GGCAGCGACGTCAACAACGCCGGTTACAAACGGGAAGACATAGCCAACTATCCCATATTT
AACCTGTTCCCTGCCGGCGACAACCCAAGCGCACCAGACAGCAACGTAGAAGAAGAAGCG
TTGGATAGGCAAGACAACAAGAGGTCGTACTCTATGGAACACTTCCGGTGGGGCAAACCG
GTCGGCAAGAAGAGGAGACCCGTCAAGGTCTTCCCAAGCGATGCGGAAGAAGAGTCGTCG
GAAATCTACCCAACGGAGTACAGGAGAGAGTTGTCCCTAGAGTTCGACTACCCCGAGACC
AGCTCCGAAGAAGAAATGGACGACAGCCGGTTAATGGAAAGCCCGATGAAAAAAGATAAG
AAGTACAAAATG
>AW02_4
GGCAGCGACGTCAACAACGCCGGTTACAAACGGGAAGACATAGCCAACTATCCCATATTT
AACCTGTTCCCTGCCRGCGACAACCCAAGCSCRCCAGACAGCAACGTAGAAGAAGAAGCG
TTGGATAGGCAAGACAACAAGAGGTCGTACTCTATGGAACACTTCCGGTGGGGCAAACCG
GTYGGCAAGAARAGGAGACCCGTCAAGGTCTTCCCAAGCGATGCGGAAGAAGAGTCGTCG
GAAATCTACCCAACGGAGTACAGGAGAGAGTTGTCCCTAGARTTCGACTACCCCGAGACC
AGCTCYGAAGAAGAAATGGACGACAGCCGGTTAATGGAAAGCCCGATGAAAAAAGATAAG
AAGTACAAAATG
>BD01
GGCAGCGACGTCAACAACGCCGGTTACAAACGGGAAGACATAGCCAACTATCCCATATTT
AACCTGTTCCCTGCCAGCGACAACCCAAGCCCGCCAGACAGCAACGTAGAAGAAGAAGCG
TTGGATAGGCAAGACAACAAGAGGTCGTACTCTATGGAACACTTCCGGTGGGGCAAACCG
GTTGGCAAGAAAAGGAGACCCGTCAAGGTCTTCCCAAGCGATGCAGAAGAAGAGTCGTCG
GAAATCTACCCAACGGAGTACAGGAGAGAGTTGTCCCTAGAATTCGACTACCCCGAGACC
AGCTCTGAAGAAGAAATGGACGACAGCCGGTTAATGGAAAGCCCGATGAAAAAAGATAAG
AAGTACAAAATG
>BD02
GGCAGCGACGTCAACAACGCCGGTTACAAACGGGAAGACATAGCCAACTATCCCATATTT
AACCTGTTCCCTGCCAGCGACAACCCAAGCCCGCCAGACAGCAACGTAGAAGAAGAAGCG
TTGGATAGGCAAGACAACAAGAGGTCGTACTCTATGGAACACTTCCGGTGGGGCAAACCG
GTTGGCAAGAAAAGGAGACCSGTCAAGGTCTTCCCAAGCGATGCGGAAGAAGAGTCGTCG
GAAATCTACCCAACGGAGTACAGGAGAGAGTTGTCCCTAGAATTCGACTACCCCGAGACC
AGCTCTGAAGAAGAAATGGACGACAGCCGGTTAATGGAAAGCCCGATGAAAAAAGATAAG
AAGTACAAAATG
>BD03
GGCAGCGACGTCAACAACGCCGGTTACAAACGGGAAGACATAGCCAACTATCCCATATTT
AACCTGTTCCCTGCCAGCGACAACCCAAGCCCGCCAGACAGCAACRTAGAAGAAGAAGCG
TTGGATAGGCAAGACAACAAGAGGTCGTACTCTATGGAACACTTCCGGTGGGGCAAACCG
GTTGGCAAGAAAAGGAGACCCGTCAAGGTCTTCCCAAGCGATGCRGAAGAAGAGTCGTCG
GAAATCTACCCAACGGAGTACAGGAGAGAGTTGTCCCTAGAATTCGACTACCCCGAGACC
AGCTCTGAAGAAGAAATGGACGACAGCCGGTTAATGGAAAGCCCGATGAAAAAAGATAAG
AAGTACAAAATG
>BD04
GGCAGCGACGTCAACAACGCCGGTTACAAACGGGAAGACATAGCCAACTATCCCATATTT
AACCTGTTCCCTGCCRGCGACAACCCAAGCSCSCCAGACAGCAACRTAGAAGAAGAAGCG
TTGGATAGGCAAGACAACAAGAGGTCGTACTCTATGGAACACTTCCGGTGGGGCAAACCG
GTYGGCAAGAARAGGAGACCCGTCAAGGTCTTCCCAAGCGATGCGGAAGAAGAGTCGTCG
GAAATCTACCCAACGGAGTACAGGAGAGAGTTGTCCCTAGARTTCGACTACCCCGAGACC
AGCTCYGAAGAAGAAATGGACGACAGCCGGTTAATGGAAAGCCCGATGAAAAAAGATAAG
AAGTACAAAATG
>BD05
GGCAGCGACGTCAACAACGCCGGTTACAAACGGGAAGACATAGCCAACTATCCCATATTT
AACCTGTTCCCTGCCAGCGACAACCCAAGCGCACCAGACAGCAACGTAGAAGAAGAAGCG
TTGGATAGGCAAGACAACAAGAGGTCGTACTCTATGGAACACTTCCGGTGGGGCAAACCG
GTCGGCAAGAAGAGGAGACCCGTCAAGGTCTTCCCAAGCGATGCGGAAGAAGAGTCGTCG
GAAATCTACCCAACGGAGTACAGGAGAGAGTTGTCCCTAGAGTTCGACTACCCCGAGACC
AGCTCCGAAGAAGAAATGGACGACAGCCGGTTAATGGAAAGCCCGATGAAAAAAGATAAG
AAGTACAAAATG
>BD06
GGCAGCGACGTCAACAACGCCGGTTACAAACGGGAAGACATAGCCAACTATCCCATATTT
AACCTGTTCCCTGCCAGCGACAACCCAAGCCCGCCAGACAGCAACGTAGAAGAAGAAGCG
TTGGATAGGCAAGACAACAAGAGGTCGTACTCTATGGAACACTTCCGGTGGGGCAAACCG
GTTGGCAAGAAAAGGAGACCCGTCAAGGTCTTCCCAAGCGATGCRGAAGAAGAGTCGTCG
GAAATCTACCCAACGGAGTACAGGAGAGAGTTGTCCCTAGAATTCGACTACCCCGAGACC
AGCTCTGAAGAAGAAATGGACGACAGCCGGTTAATGGAAAGCCCGATGAAAAAAGATAAG
AAGTACAAAATG
>CN01_4
GGCAGCGACGTCAACAACGCCGGTTACAAACGGGAAGACATAGCCAACTATCCCATATTT
AACCTGTTCCCTGCCRGCGACAACCCAAGCSCRCCAGACAGCAACGTAGAAGAAGAAGCG
TTGGATAGGCAAGACAACAAGAGGTCGTACTCTATGGAACACTTCCGGTGGGGCAAACCG
GTYGGCAAGAARAGGAGACCCGTCAAGGTCTTCCCAAGCGATGCGGAAGAAGAGTCGTCG
GAAATCTACCCAACGGAGTACAGGAGAGAGTTGTCCCTAGARTTCGACTACCCCGAGACC
AGCTCYGAAGAAGAAATGGACGACAGCCGGTTAATGGAAAGCCCGATGAAAAAAGATAAG
AAGTACAAAATG
>CN01_5
GGCAGCGACGTCAACAACGCCGGTTACAAACGGGAAGACATAGCCAACTATCCCATATTT
AACCTGTTCCCTGCCAGCGACAACCCAAGCCCGCCAGACAGCAACGTAGAAGAAGAAGCG
TTGGATAGGCAAGACAACAAGAGGTCGTACTCTATGGAACACTTCCGGTGGGGCAAACCG
GTTGGCAAGAAAAGGAGACCCGTCAAGGTCTTCCCAAGCGATGCGGAAGAAGAGTCGTCG
GAAATCTACCCAACGGAGTACAGGAGAGAGTTGTCCCTAGAATTCGACTACCCCGAGACC
AGCTCTGAAGAAGAAATGGACGACAGCCGGTTAATGGAAAGCCCGATGAAAAAAGATAAG
AAGTACAAAATG
>CN02_4
GGCAGCGACGTCAACAACGCCGGTTACAAACGGGAAGACATAGCCAACTATCCCATATTT
AACCTGTTCCCTGCCAGCGACAACCCAAGCCCGCCAGACAGCAACGTAGAAGAAGAAGCG
TTGGATAGGCAAGACAACAAGAGGTCGTACTCTATGGAACACTTCCGGTGGGGCAAACCG
GTTGGCAAGAAAAGGAGACCSGTCAAGGTCTTCCCAAGCGATGCGGAAGAAGAGTCGTCG
GAAATCTACCCAACGGAGTACAGGAGAGAGTTGTCCCTAGAATTCGACTACCCCGAGACC
AGCTCTGAAGAAGAAATGGACGACAGCCGGTTAATGGAAAGCCCGATGAAAAAAGATAAG
AAGTACAAAATG
>CN02_5
GGCAGCGACGTCAACAACGCCGGTTACAAACGGGAAGACATAGCCAACTATCCCATATTT
AACCTGTTCCCTGCCAGCGACAACCCAAGCCCGCCAGACAGCAACGTAGAAGAAGAAGCG
TTGGATAGGCAAGACAACAAGAGGTCGTACTCTATGGAACACTTCCGGTGGGGCAAACCG
GTTGGCAAGAAAAGGAGACCCGTCAAGGTCTTCCCAAGCGATGCGGAAGAAGAGTCGTCG
GAAATCTACCCAACGGAGTACAGGAGAGAGTTGTCCCTAGAATTCGACTACCCCGAGACC
AGCTCTGAAGAAGAAATGGACGACAGCCGGTTAATGGAAAGCCCGATGAAAAAAGATAAG
AAGTACAAAATG
>DJ
GGCAGCGACGTCAACAACGCCGGTTACAAACGGGAAGACATAGCCAACTATCCCATATTT
AACCTGTTCCCTGCCAGCGACAACCCAAGCGCACCAGACAGCAACGTAGAAGAAGAAGCG
TTGGATAGGCAAGACAACAAGAGGTCGTACTCTATGGAACACTTCCGGTGGGGCAAACCG
GTCGGCAAGAARAGGAGACCCGTCAAGGTCTTCCCAAGCGATGCGGAAGAAGAGTCGTCG
GAAATCTACCCAACGGAGTACAGGAGAGAGTTGTCCCTAGAGTTCGACTACCCCGAGACC
AGCTCCGAAGAAGAAATGGACGACAGCCGGTTAATGGAAAGCCCGATGAAAAAAGATAAG
AAGTACAAAATG
>GL01_4
GGCAGCGACGTCAACAACGCCGGTTACAAACGGGAAGACATAGCCAACTATCCCATATTT
AACCTGTTCCCTGCCAGCGACAACCCAAGCSCRCCAGACAGCAACGTAGAAGAAGAAGCG
TTGGATAGGCAAGACAACAAGAGGTCGTACTCTATGGAACACTTCCGGTGGGGCAAACCG
GTYGGCAAGAARAGGAGACCCGTCAAGGTCTTCCCAAGCGATGCGGAAGAAGAGTCGTCG
GAAATCTACCCAACGGAGTACAGGAGAGAGTTGTCCCTAGARTTCGACTACCCCGAGACC
AGCTCYGAAGAAGAAATGGACGACAGCCGGTTAATGGAAAGCCCGATGAAAAAAGATAAG
AAGTACAAAATG
>GL02_4
GGCAGCGACGTCAACAACGCCGGTTACAAACGGGAAGACATAGCCAACTATCCCATATTT
AACCTGTTCCCTGCCRGCGACAACCCAAGCSCRCCAGACAGCAACGTAGAAGAAGAAGCG
TTGGATAGGCAAGACAACAAGAGGTCGTACTCTATGGAACACTTCCGGTGGGGCAAACCG
GTYGGCAAGAARAGGAGACCCGTCAAGGTCTTCCCAAGCGATGCGGAAGAAGAGTCGTCG
GAAATCTACCCAACGGAGTACAGGAGAGAGTTGTCCCTAGARTTCGACTACCCCGAGACC
AGCTCYGAAGAAGAAATGGACGACAGCCGGTTAATGGAAAGCCCGATGAAAAAAGATAAG
AAGTACAAAATG
>GL02_5
GGCAGCGACGTCAACAACGCCGGTTACAAACGGGAAGACATAGCCAACTATCCCATATTT
AACCTGTTCCCTGCCRGCGACAACCCAAGCSCRCCAGACAGCAACGTAGAAGAAGAAGCG
TTGGATAGGCAAGACAACAAGAGGTCGTACTCTATGGAACACTTCCGGTGGGGCAAACCG
GTCGGCAAGAARAGGAGACCCGTCAAGGTCTTCCCAAGCGATGCGGAAGAAGAGTCGTCG
GAAATCTACCCAACGGAGTACAGGAGAGAGTTGTCCMTAGARTTCGACTACCCCGAGACC
AGCTCYGAAGAAGAAATGGACGACAGCCGGTTAATGGAAAGCCCGATGAAAAAAGATAAG
AAGTACAAAATG
>GL03_4
GGCAGCGACGTCAACAACGCCGGTTACAAACGGGAAGACATAGCCAACTATCCCATATTT
AACCTGTTCCCTGCCAGCGACAACCCAAGCGCACCAGACAGCAACGTAGAAGAAGAAGCG
TTGGATAGGCAAGACAACAAGAGGTCGTACTCTATGGAACACTTCCGGTGGGGCAAACCG
GTCGGCAAGAAGAGGAGACCCGTCAAGGTCTTCCCAAGCGATGCGGAAGAAGAGTCGTCG
GAAATCTACCCAACGGAGTACAGGAGAGAGTTGTCCCTAGAGTTCGACTACCCCGAGACC
AGCTCCGAAGAAGAAATGGACGACAGCCGGTTAATGGAAAGCCCGATGAAAAAAGATAAG
AAGTACAAAATG
>GL03_5
GGCAGCGACGTCAACAACGCCGGTTACAAACGGGAAGACATAGCCAACTATCCCATATTT
AACCTGTTCCCTGCCAGCGACAACCCAAGCGCACCAGACAGCAACGTAGAAGAAGAAGCG
TTGGATAGGCAAGACAACAAGAGGTCGTACTCTATGGAACACTTCCGGTGGGGCAAACCG
GTCGGCAAGAAGAGGAGACCCGTCAAGGTCTTCCCAAGCGATGCGGAAGAAGAGTCGTCG
GAAATCTACCCAACGGAGTACAGGAGAGAGTTGTCCCTAGAGTTCGACTACCCCGAGACC
AGCTCCGAAGAAGAAATGGACGACAGCCGGTTAATGGAAAGCCCGATGAAAAAAGATAAG
AAGTACAAAATG
>HW01_4
GGCAGCGACGTCAACAACGCCGGTTACAAACGGGAAGACATAGCCAACTATCCCATATTT
AACCTGTTCCCTGCCAGCGACAACCCAAGCCCGCCAGACAGCAACGTAGAAGAAGAAGCG
TTGGATAGGCAAGACAACAAGAGGTCGTACTCTATGGAACACTTCCGGTGGGGCAAACCG
GTTGGCAAGAAAAGGAGACCSGTCAAGGTCTTCCCAAGCGATGCGGAAGAAGAGTCGTCG
GAAATCTACCCAACGGAGTACAGGAGAGAGTTGTCCCTAGAATTCGACTACCCCGAGACC
AGCTCTGAAGAAGAAATGGACGACAGCCGGTTAATGGAAAGCCCGATGAAAAAAGATAAG
AAGTACAAAATG
>HW02_4
GGCAGCGACGTCAACAACGCCGGTTACAAACGGGAAGACATAGCCAACTATCCCATATTT
AACCTGTTCCCTGCCAGCGACAACCCAAGCGCACCAGACAGCAACGTAGAAGAAGAAGCG
TTGGATAGGCAAGACAACAAGAGGTCGTACTCTATGGAACACTTCCGGTGGGGCAAACCG
GTCGGCAAGAAGAGGAGACCCGTCAAGGTCTTCCCAAGCGATGCGGAAGAAGAGTCGTCG
GAAATCTACCCAACGGAGTACAGGAGAGAGTTGTCCCTAGAGTTCGACTACCCCGAGACC
AGCTCCGAAGAAGAAATGGACGACAGCCGGTTAATGGAAAGCCCGATGAAAAAAGATAAG
AAGTACAAAATG
>HW02_5
GGCAGCGACGTCAACAACGCCGGTTACAAACGGGAAGACATAGCCAACTATCCCATATTT
AACCTGTTCCCTGCCRGCGACAACCCAAGCSCRCCAGACAGCAACGTAGAAGAAGAAGCG
TTGGATAGGCAAGACAACAAGAGGTCGTACTCTATGGAACACTTCCGGTGGGGCAAACCG
GTYGGCAAGAARAGGAGACCCGTCAAGGTCTTCCCAAGCGATGCGGAAGAAGAGTCGTCG
GAAATCTACCCAACGGAGTACAGGAGAGAGTTGTCCCTAGARTTCGACTACCCCGAGACC
AGCTCYGAAGAAGAAATGGACGACAGCCGGTTAATGGAAAGCCCGATGAAAAAAGATAAG
AAGTACAAAATG
>HY01
GGCAGCGACGTCAACAACGCCGGTTACAAACGGGAAGACATAGCCAACTATCCCATATTT
AACCTGTTCCCTGCCAGCGACAACCCAAGCGCACCAGACAGCAACGTAGAAGAAGAAGCG
TTGGATAGGCAAGACAACAAGAGGTCGTACTCTATGGAACACTTCCGGTGGGGCAAACCG
GTCGGCAAGAARAGGAGACCCGTCAAGGTCTTCCCAAGCGATGCGGAAGAAGAGTCGTCG
GAAATCTACCCAACGGAGTACAGGAGAGAGTTGTCCMTAGAGTTCGACTACCCCGAGACC
AGCTCCGAAGAAGAAATGGACGACAGCCGGTTAATGGAAAGCCCGATGAAAAAAGATAAG
AAGTACAAAATG
>HY02
GGCAGCGACGTCAACAACGCCGGTTACAAACGGGAAGACATAGCCAACTATCCCATATTT
AACCTGTTCCCTGCCGGCGACAACCCAAGCGCACCAGACAGCAACGTAGAAGAAGAAGCG
TTGGATAGGCAAGACAACAAGAGGTCGTACTCTATGGAACACTTCCGGTGGGGCAAACCG
GTCGGCAAGAAGAGGAGACCCGTCAAGGTCTTCCCAAGCGATGCGGAAGAAGAGTCGTCG
GAAATCTACCCAACGGAGTACAGGAGAGAGTTGTCCCTAGAGTTCGACTACCCCGAGACC
AGCTCCGAAGAAGAAATGGACGACAGCCGGTTAATGGAAAGCCCGATGAAAAAAGATAAG
AAGTACAAAATG
>HY03
GGCAGCGACGTCAACAACGCCGGTTACAAACGGGAAGACATAGCCAACTATCCCATATTT
AACCTGTTCCCTGCCAGCGACAACCCAAGCGCACCAGACAGCAACGTAGAAGAAGAAGCG
TTGGATAGGCAAGACAACAAGAGGTCGTACTCTATGGAACACTTCCGGTGGGGCAAACCG
GTCGGCAAGAARAGGAGACCCGTCAAGGTCTTCCCAAGCGATGCGGAAGAAGAGTCGTCG
GAAATCTACCCAACGGAGTACAGGAGAGAGTTGTCCCTAGAGTTCGACTACCCCGAGACC
AGCTCCGAAGAAGAAATGGACGACAGCCGGTTAATGGAAAGCCCGATGAAAAAAGATAAG
AAGTACAAAATG
>HY04
GGCAGCGACGTCAACAACGCCGGTTACAAACGGGAAGACATAGCCAACTATCCCATATTT
AACCTGTTCCCTGCCAGCGACAACCCAAGCGCACCAGACAGCAACGTAGAAGAAGAAGCG
TTGGATAGGCAAGACAACAAGAGGTCGTACTCTATGGAACACTTCCGGTGGGGCAAACCG
GTCGGCAAGAAGAGGAGACCCGTCAAGGTCTTCCCAAGCGATGCGGAAGAAGAGTCGTCG
GAAATCTACCCAACGGAGTACAGGAGAGAGTTGTCCCTAGAGTTCGACTACCCCGAGACC
AGCTCCGAAGAAGAAATGGACGACAGCCGGTTAATGGAAAGCCCGATGAAAAAAGATAAG
AAGTACAAAATG
>JN01
GGCAGCGACGTCAACAACGCCGGTTACAAACGGGAAGACATAGCCAACTATCCCATATTT
AACCTGTTCCCTGCCAGCGACAACCCAAGCCCGCCAGACAGCAACGTAGAAGAAGAAGCG
TTGGATAGGCAAGACAACAAGAGGTCGTACTCTATGGAACACTTCCGGTGGGGCAAACCG
GTTGGCAAGAAAAGGAGACCCGTCAAGGTCTTCCCAAGCGATGCGGAAGAAGAGTCGTCG
GAAATCTACCCAACGGAGTACAGGAGAGAGTTGTCCCTAGAATTCGACTACCCCGAGACC
AGCTCTGAAGAAGAAATGGACGACAGCCGGTTAATGGAAAGCCCGATGAAAAAAGATAAG
AAGTACAAAATG
>JN02
GGCAGCGACGTCAACAACGCCGGTTACAAACGGGAAGACATAGCCAACTATCCCATATTT
AACCTGTTCCCTGCCRGCGACAACCCAAGCSCRCCAGACAGCAACGTAGAAGAAGAAGCG
TTGGATAGGCAAGACAACAAGAGGTCGTACTCTATGGAACACTTCCGGTGGGGCAAACCG
GTYGGCAAGAARAGGAGACCCGTCAAGGTCTTCCCAAGCGATGCGGAAGAAGAGTCGTCG
GAAATCTACCCAACGGAGTACAGGAGAGAGTTGTCCCTAGARTTCGACTACCCCGAGACC
AGCTCYGAAGAAGAAATGGACGACAGCCGGTTAATGGAAAGCCCGATGAAAAAAGATAAG
AAGTACAAAATG
>JN03
GGCAGCGACGTCAACAACGCCGGTTACAAACGGGAAGACATAGCCAACTATCCCATATTT
AACCTGTTCCCTGCCAGCGACAACCCAAGCCCGCCAGACAGCAACGTARAAGAAGAAGCG
TTGGATAGGCAAGACAACAAGAGGTCGTACTCTATGGAACACTTCCGGTGGGGCAAACCG
GTTGGCAAGAAAAGGAGACCCGTCAAGGTCTTCCCAAGCGATGCGGAAGAAGAGTCGTCG
GAAATCTACCCAACGGAGTACAGGAGAGAGTTGTCCCTAGAATTCGACTACCCCGAGACC
AGCTCTGAAGAAGAAATGGACGACAGCCGGTTAATGGAAAGCCCGATGAAAAAAGATAAG
AAGTACAAAATG
>JR01_5
GGCAGCGACGTCAACAACGCCGGTTACAAACGGGAAGACATAGCCAACTATCCCATATTT
AACCTGTTCCCTGCCAGCGACAACCCAAGCCCGCCAGACAGCAACGTAGAAGAAGAAGCG
TTGGATAGGCAAGACAACAAGAGGTCGTACTCTATGGAACACTTCCGGTGGGGCAAACCG
GTTGGCAAGAAAAGGAGACCCGTCAAGGTCTTCCCAAGCGATGCGGAAGAAGAGTCGTCG
GAAATCTACCCAACGGAGTACAGGAGAGAGTTGTCCCTAGAATTCGACTACCCCGAGACC
AGCTCTGAAGAAGAAATGGACGACAGCCGGTTAATGGAAAGCCCGATGAAAAAAGATAAG
AAGTACAAAATG
>JR02_5
GGCAGCGACGTCAACAACGCCGGTTACAAACGGGAAGACATAGCCAACTATCCCATATTT
AACCTGTTCCCTGCCAGCGACAACCCAAGCCCGCCAGACAGCAACGTAGAAGAAGAAGCG
TTGGATAGGCAAGACAACAAGAGGTCGTACTCTATGGAACACTTCCGGTGGGGCAAACCG
GTTGGCAAGAAAAGGAGACCCGTCAAGGTCTTCCCAAGCGATGCGGAAGAAGAGTCGTCG
GAAATCTACCCAACGGAGTACAGGAGAGAGTTGTCCCTAGAATTCGACTACCCCGAGACC
AGCTCTGAAGAAGAAATGGACGACAGCCGGTTAATGGAAAGCCCGATGAAAAAAGATAAG
AAGTACAAAATG
>JR03_5
GGCAGCGACGTCAACAACGCCGGTTACAAACGGGAAGACATAGCCAACTATCCCATATTT
AACCTGTTCCCTGCCRGCGACAACCCAAGCSCRCCAGACAGCAACGTAGAAGAAGAAGCG
TTGGATAGGCAAGACAACAAGAGGTCGTACTCTATGGAACACTTCCGGTGGGGCAAACCG
GTYGGCAAGAARAGGAGACCSGTCAAGGTCTTCCCAAGCGATGCGGAAGAAGAGTCGTCG
GAAATCTACCCAACGGAGTACAGGAGAGAGTTGTCCCTAGARTTCGACTACCCCGAGACC
AGCTCYGAAGAAGAAATGGACGACAGCCGGTTAATGGAAAGCCCGATGAAAAAAGATAAG
AAGTACAAAATG
>JR
GGCAGCGACGTCAACAACGCCGGTTACAAACGGGAAGACATAGCCAACTATCCCATATTT
AACCTGTTCCCTGCCAGCGACAACCCAAGCSCACCAGACAGCAACGTAGAAGAAGAAGCG
TTGGATAGGCAAGACAACAAGAGGTCGTACTCTATGGAACACTTCCGGTGGGGCAAACCG
GTCGGCAAGAARAGGAGACCCGTCAAGGTCTTCCCAAGCGATGCGGAAGAAGAGTCGTCG
GAAATCTACCCAACGGAGTACAGGAGAGAGTTGTCCCTAGARTTCGACTACCCCGAGACC
AGCTCCGAAGAAGAAATGGACGACAGCCGGTTAATGGAAAGCCCGATGAAAAAAGATAAG
AAGTACAAAATG
>MW01
GGCAGCGACGTCAACAACGCCGGTTACAAACGGGAAGACATAGCCAACTATCCCATATTT
AACCTGTTCCCTGCCAGCGACAACCCAAGCCCGCCAGACAGCAACGTAGAAGAAGAAGCG
TTGGATAGGCAAGACAACAAGAGGTCGTACTCTATGGAACACTTCCGGTGGGGCAAACCG
GTTGGCAAGAAAAGGAGACCCGTCAAGGTCTTCCCAAGCGATGCGGAAGAAGAGTCGTCG
GAAATCTACCCAACGGAGTACAGGAGAGAGTTGTCCCTAGAATTCGACTACCCCGAGACC
AGCTCTGAAGAAGAAATGGACGACAGCCGGTTAATGGAAAGCCCGATGAAAAAAGATAAG
AAGTACAAAATG
>MW01_5
GGCAGCGACGTCAACAACGCCGGTTACAAACGGGAAGACATAGCCAACTATCCCATATTT
AACCTGTTCCCTGCCAGCGACAACCCAAGCCCGCCAGACAGCAACGTAGAAGAAGAAGCG
TTGGATAGGCAAGACAACAAGAGGTCGTACTCTATGGAACACTTCCGGTGGGGCAAACCG
GTTGGCAAGAAAAGGAGACCSGTCAAGGTCTTCCCAAGCGATGCRGAAGAAGAGTCGTCG
GAAATCTACCCAACGGAGTACAGGAGAGAGTTGTCCCTAGAATTCGACTACCCCGAGACC
AGCTCTGAAGAAGAAATGGACGACAGCCGGTTAATGGAAAGCCCGATGAAAAAAGATAAG
AAGTACAAAATG
>MW02
GGCAGCGACGTCAACAACGCCGGTTACAAACGGGAAGACATAGCCAACTATCCCATATTT
AACCTGTTCCCTGCCAGCGACAACCCAAGCCCGCCAGACAGCAACGTAGAAGAAGAAGCG
TTGGATAGGCAAGACAACAAGAGGTCGTACTCTATGGAACACTTCCGGTGGGGCAAACCG
GTTGGCAAGAAAAGGAGACCSGTCAAGGTCTTCCCAAGCGATGCGGAAGAAGAGTCGTCG
GAAATCTACCCAACGGAGTACAGGAGAGAGTTGTCCCTAGAATTCGACTACCCCGAGACC
AGCTCTGAAGAAGAAATGGACGACAGCCGGTTAATGGAAAGCCCGATGAAAAAAGATAAG
AAGTACAAAATG
>MW02_5
GGCAGCGACGTCAACAACGCCGGTTACAAACGGGAAGACATAGCCAACTATCCCATATTT
AACCTGTTCCCTGCCAGCGACAACCCAAGCCCGCCAGACAGCAACGTAGAAGAAGAAGCG
TTGGATAGGCAAGACAACAAGAGGTCGTACTCTATGGAACACTTCCGGTGGGGCAAACCG
GTTGGCAAGAAAAGGAGACCSGTCAAGGTCTTCCCAAGCGATGCGGAAGAAGAGTCGTCG
GAAATCTACCCAACGGAGTACAGGAGAGAGTTGTCCCTAGAATTCGACTACCCCGAGACC
AGCTCTGAAGAAGAAATGGACGACAGCCGGTTAATGGAAAGCCCGATGAAAAAAGATAAG
AAGTACAAAATG
>MW03
GGCAGCGACGTCAACAACGCCGGTTACAAACGGGAAGACATAGCCAACTATCCCATATTT
AACCTGTTCCCTGCCAGCGACAACCCAAGCCCGCCAGACAGCAACGTAGAAGAAGAAGCG
TTGGATAGGCAAGACAACAAGAGGTCGTACTCTATGGAACACTTCCGGTGGGGCAAACCG
GTTGGCAAGAAAAGGAGACCCGTCAAGGTCTTCCCAAGCGATGCGGAAGAAGAGTCGTCG
GAAATCTACCCAACGGAGTACAGGAGAGAGTTGTCCCTAGAATTCGACTACCCCGAGACC
AGCTCTGAAGAAGAAATGGACGACAGCCGGTTAATGGAAAGCCCGATGAAAAAAGATAAG
AAGTACAAAATG
>MW03_5
GGCAGCGACGTCAACAACGCCGGTTACAAACGGGAAGACATAGCCAACTATCCCATATTT
AACCTGTTCCCTGCCRGCGACAACCCAAGCSCSCCAGACAGCAACGTAGAAGAAGAAGCG
TTGGATAGGCAAGACAACAAGAGGTCGTACTCTATGGAACACTTCCGGTGGGGCAAACCG
GTYGGCAAGAARAGGAGACCCGTCAAGGTCTTCCCAAGCGATGCGGAAGAAGAGTCGTCG
GAAATCTACCCAACGGAGTACAGGAGAGAGTTGTCCCTAGARTTCGACTACCCCGAGACC
AGCTCYGAAGAAGAAATGGACGACAGCCGGTTAATGGAAAGCCCGATGAAAAAAGATAAG
AAGTACAAAATG
>MW04
GGCAGCGACGTCAACAACGCCGGTTACAAACGGGAAGACATAGCCAACTATCCCATATTT
AACCTGTTCCCTGCCRGCGACAACCCAAGCSCRCCAGACAGCAACGTAGAAGAAGAAGCG
TTGGATAGGCAAGACAACAAGAGGTCGTACTCTATGGAACACTTCCGGTGGGGCAAACCG
GTYGGCAAGAARAGGAGACCCGTCAAGGTCTTCCCAAGCGATGCGGAAGAAGAGTCGTCG
GAAATCTACCCAACGGAGTACAGGAGAGAGTTGTCCCTAGARTTCGACTACCCCGAGACC
AGCTCYGAAGAAGAAATGGACGACAGCCGGTTAATGGAAAGCCCGATGAAAAAAGATAAG
AAGTACAAAATG
>MW04_5
GGCAGCGACGTCAACAACGCCGGTTACAAACGGGAAGACATAGCCAACTATCCCATATTT
AACCTGTTCCCTGCCAGCGACAACCCAAGCCCGCCAGACAGCAACGTAGAAGAAGAAGCG
TTGGATAGGCAAGACAACAAGAGGTCGTACTCTATGGAACACTTCCGGTGGGGCAAACCG
GTTGGCAAGAAAAGGAGACCCGTCAAGGTCTTCCCAAGCGATGCGGAAGAAGAGTCGTCG
GAAATCTACCCAACGGAGTACAGGAGAGAGTTGTCCCTAGAATTCGACTACCCCGAGACC
AGCTCTGAAGAAGAAATGGACGACAGCCGGTTAATGGAAAGCCCGATGAAAAAAGATAAG
AAGTACAAAATG
>MW05_5
GGCAGCGACGTCAACAACGCCGGTTACAAACGGGAAGACATAGCCAACTATCCCATATTT
AACCTGTTCCCTGCCRGCGACAACCCAAGCSCRCCAGACAGCAACGTAGAAGAAGAAGCG
TTGGATAGGCAAGACAACAAGAGGTCGTACTCTATGGAACACTTCCGGTGGGGCAAACCG
GTYGGCAAGAARAGGAGACCCGTCAAGGTCTTCCCAAGCGATGCGGAAGAAGAGTCGTCG
GAAATCTACCCAACGGAGTACAGGAGAGAGTTGTCCCTAGARTTCGACTACCCCGAGACC
AGCTCYGAAGAAGAAATGGACGACAGCCGGTTAATGGAAAGCCCGATGAAAAAAGATAAG
AAGTACAAAATG
>MW0_5
GGCAGCGACGTCAACAACGCCGGTTACAAACGGGAAGACATAGCCAACTATCCCATATTT
AACCTGTTCCCTGCCAGCGACAACCCAAGCCCGCCAGACAGCAACGTAGAAGAAGAAGCG
TTGGATAGGCAAGACAACAAGAGGTCGTACTCTATGGAACACTTCCGGTGGGGCAAACCG
GTTGGCAAGAAAAGGAGACCCGTCAAGGTCTTCCCAAGCGATGCGGAAGAAGAGTCGTCG
GAAATCTACCCAACGGAGTACAGGAGAGAGTTGTCCCTAGAATTCGACTACCCCGAGACC
AGCTCTGAAGAAGAAATGGACGACAGCCGGTTAATGGAAAGCCCGATGAAAAAAGATAAG
AAGTACAAAATG
>SG01
GGCAGCGACGTCAACAACGCCGGTTACAAACGGGAAGACATAGCCAACTATCCCATATTT
AACCTGTTCCCTGCCAGCGACAACCCAAGCCCGCCAGACAGCAACGTAGAAGAAGAAGCG
TTGGATAGGCAAGACAACAAGAGGTCGTACTCTATGGAACACTTCCGGTGGGGCAAACCG
GTTGGCAAGAAAAGGAGACCCGTCAAGGTCTTCCCAAGCGATGCGGAAGAAGAGTCGTCG
GAAATCTACCCAACGGAGTACAGGAGAGAGTTGTCCCTAGAATTCGACTACCCCGAGACC
AGCTCTGAAGAAGAAATGGACGACAGCCGGTTAATGGAAAGCCCGATGAAAAAAGATAAG
AAGTACAAAATG
>SG02
GGCAGCGACGTCAACAACGCCGGTTACAAACGGGAAGACATAGCCAACTATCCCATATTT
AACCTGTTCCCTGCCAGCGACAACCCAAGCCCRCCAGACAGCAACRTAGAAGAAGAAGCG
TTGGATAGGCAAGACAACAAGAGGTCGTACTCTATGGAACACTTCCGGTGGGGCAAACCG
GTTGGCAAGAAAAGGAGACCCGTCAAGGTCTTCCCAAGCGATGCGGAAGAAGAGTCGTCG
GAAATCTACCCAACGGAGTACAGGAGAGAGTTGTCCCTAGAATTCGACTACCCCGAGACC
AGCTCTGAAGAAGAAATGGACGACAGCCGGTTAATGGAAAGCCCGATGAAAAAAGATAAG
AAGTACAAAATG
>SG03
GGCAGCGACGTCAACAACGCCGGTTACAAACGGGAAGACATAGCCAACTATCCCATATTT
AACCTGTTCCCTGCCAGCGACAACCCAAGCCCRCCAGACAGCAACGTAGAAGAAGAAGCG
TTGGATAGGCAAGACAACAAGAGGTCGTACTCTATGGAACACTTCCGGTGGGGCAAACCG
GTTGGCAAGAAAAGGAGACCCGTCAAGGTCTTCCCAAGCGATGCGGAAGAAGAGTCGTCG
GAAATCTACCCAACGGAGTACAGGAGAGAGTTGTCCCTAGAATTCGACTACCCCGAGACC
AGCTCTGAAGAAGAAATGGACGACAGCCGGTTAATGGAAAGCCCGATGAAAAAAGATAAG
AAGTACAAAATG
>SG04
GGCAGCGACGTCAACAACGCCGGTTACAAACGGGAAGACATAGCCAACTATCCCATATTT
AACCTGTTCCCTGCCAGCGACAACCCAAGCCCGCCAGACAGCAACGTARAAGAAGAAGCG
TTGGATAGGCAAGACAACAAGAGGTCGTACTCTATGGAACACTTCCGGTGGGGCAAACCG
GTTGGCAAGAAAAGGAGACCCGTCAAGGTCTTCCCGAGCGATGCRGAAGAAGAGTCGTCG
GAAATCTACCCAACGGAGTACAGGAGAGAGTTGTCCCTAGAATTCGACTACCCCGAGACC
AGCTCTGAAGAAGAAATGGACGACAGCCGGTTAATGGAAAGCCCGATGAAAAAAGATAAG
AAGTACAAAATG
>SJ01_5
GGCAGCGACGTCAACAACGCCGGTTACAAACGGGAAGACATAGCCAACTATCCCATATTT
AACCTGTTCCCTGCCAGCGACAACCCAAGCSCRCCAGACAGCAACGTAGAAGAAGAAGCG
TTGGATAGGCAAGACAACAAGAGGTCGTACTCTATGGAACACTTCCGGTGGGGCAAACCG
GTYGGCAAGAARAGGAGACCSGTCAAGGTCTTCCCAAGCGATGCGGAAGAAGAGTCGTCG
GAAATCTACCCAACGGAGTACAGGAGAGAGTTGTCCCTAGARTTCGACTACCCCGAGACC
AGCTCYGAAGAAGAAATGGACGACAGCCGGTTAATGGAAAGCCCGATGAAAAAAGATAAG
AAGTACAAAATG
>SJ02_5
GGCAGCGACGTCAACAACGCCGGTTACAAACGGGAAGACATAGCCAACTATCCCATATTT
AACCTGTTCCCTGCCAGCGACAACCCAAGCSCRCCAGMCAGCAACGTAGAAGAAGAAGCG
TTGGATAGGCAAGACAACAAGAGGTCGTACTCTATGGAACACTTCCGGTGGGGCAAACCG
GTYGGCAAGAARAGGAGACCCGTCAAGGTCTTCCCAAGCGATGCGGAAGAAGAGTCGTCG
GAAATCTACCCAACGGAGTACAGGAGAGAGTTGTCCCTAGARTTCGACTACCCCGAGACC
AGCTCYGAAGAAGAAATGGACGACAGCCGGTTAATGGAAAGCCCGATGAAAAAAGATAAG
AAGTACAAAATG
>SR01
GGCAGCGACGTCAACAACGCCGGTTACAAACGGGAAGACATAGCCAACTATCCCATATTT
AACCTGTTCCCTGCCGGCGACAACCCAAGCGCACCAGACAGCAACGTAGAAGAAGAAGCG
TTGGATAGGCAAGACAACAAGAGGTCGTACTCTATGGAACACTTCCGGTGGGGCAAACCG
GTCGGCAAGAAGAGGAGACCCGTCAAGGTCTTCCCAAGCGATGCGGAAGAAGAGTCGTCG
GAAATCTACCCAACGGAGTACAGGAGAGAGTTGTCCCTAGAGTTCGACTACCCCGAGACC
AGCTCCGAAGAAGAAATGGACGACAGCCGGTTAATGGAAAGCCCGATGAAAAAAGATAAG
AAGTACAAAATG
>SR02
GGCAGCGACGTCAACAACGCCGGTTACAAACGGGAAGACATAGCCAACTATCCCATATTT
AACCTGTTCCCTGCCGGCGACAACCCAAGCGCACCAGACAGCAACGTAGAAGAAGAAGCG
TTGGATAGGCAAGACAACAAGAGGTCGTACTCTATGGAACACTTCCGGTGGGGCAAACCG
GTCGGCAAGAAGAGGAGACCCGTCAAGGTCTTCCCAAGCGATGCGGAAGAAGAGTCGTCG
GAAATCTACCCAACGGAGTACAGGAGAGAGTTGTCCCTAGAGTTCGACTACCCCGAGACC
AGCTCCGAAGAAGAAATGGACGACAGCCGGTTAATGGAAAGCCCGATGAAAAAAGATAAG
AAGTACAAAATG
>SR03
GGCAGCGACGTCAACAACGCCGGTTACAAACGGGAAGACATAGCCAACTATCCCATATTT
AACCTGTTCCCTGCCGGCGACAACCCAAGCGCACCAGACAGCAACGTAGAAGAAGAAGCG
TTGGATAGGCAAGACAACAAGAGGTCGTACTCTATGGAACACTTCCGGTGGGGCAAACCG
GTCGGCAAGAAGAGGAGACCCGTCAAGGTCTTCCCAAGCGATGCGGAAGAAGAGTCGTCG
GAAATCTACCCAACGGAGTACAGGAGAGAGTTGTCCCTAGAGTTCGACTACCCCGAGACC
AGCTCCGAAGAAGAAATGGACGACAGCCGGTTAATGGAAAGCCCGATGAAAAAAGATAAG
AAGTACAAAATG
>SR04
GGCAGCGACGTCAACAACGCCGGTTACAAACGGGAAGACATAGCCAACTATCCCATATTT
AACCTGTTCCCTGCCAGCGACAACCCAAGCGCACCAGACAGCAACGTAGAAGAAGAAGCG
TTGGATAGGCAAGACAACAAGAGGTCGTACTCTATGGAACACTTCCGGTGGGGCAAACCG
GTCGGCAAGAAGAGGAGACCCGTCAAGGTCTTCCCAAGCGATGCGGAAGAAGAGTCGTCG
GAAATCTACCCAACGGAGTACAGGAGAGAGTTGTCCCTAGAGTTCGACTACCCCGAGACC
AGCTCCGAAGAAGAAATGGACGACAGCCGGTTAATGGAAAGCCCGATGAAAAAAGATAAG
AAGTACAAAATG
>SW01_5
GGCAGCGACGTCAACAACGCCGGTTACAAACGGGAAGACATAGCCAACTATCCCATATTT
AACCTGTTCCCTGCCAGCGACAACCCAAGCGCACCAGACAGCAACGTAGAAGAAGAAGCG
TTGGATAGGCAAGACAACAAGAGGTCGTACTCTATGGAACACTTCCGGTGGGGCAAACCG
GTCGGCAAGAAGAGGAGACCCGTCAAGGTCTTCCCAAGCGATGCGGAAGAAGAGTCGTCG
GAAATCTACCCAACGGAGTACAGGAGAGAGTTGTCCCTAGAGTTCGACTACCCCGAGACC
AGCTCCGAAGAAGAAATGGACGACAGCCGGTTAATGGAAAGCCCGATGAAAAAAGATAAG
AAGTACAAAATG
>SW02_5
GGCAGCGACGTCAACAACGCCGGTTACAAACGGGAAGACATAGCCAACTATCCCATATTT
AACCTGTTCCCTGCCRGCGACAACCCAAGCGCACCAGACAGCAACGTAGAAGAAGAAGCG
TTGGATAGGCAAGACAACAAGAGGTCGTACTCTATGGAACACTTCCGGTGGGGCAAACCG
GTCGGCAAGAAGAGGAGACCCGTCAAGGTCTTCCCAAGCGATGCGGAAGAAGAGTCGTCG
GAAATCTACCCAACGGAGTACAGGAGAGAGTTGTCCCTAGAGTTCGACTACCCCGAGACC
AGCTCCGAAGAAGAAATGGACGACAGCCGGTTAATGGAAAGCCCGATGAAAAAAGATAAG
AAGTACAAAATG
>YI01
GGCAGCGACGTCAACAACGCCGGTTACAAACGGGAAGACATAGCCAACTATCCCATATTT
AACCTGTTCCCTGCCRGCGACAACCCAAGCSCRCCAGACAGCAACGTAGAAGAAGAAGCG
TTGGATAGGCAAGACAACAAGAGGTCGTACTCTATGGAACACTTCCGGTGGGGCAAACCG
GTYGGCAAGAARAGGAGACCCGTCAAGGTCTTCCCAAGCGATGCGGAAGAAGAGTCGTCG
GAAATCTACCCAACGGAGTACAGGAGAGAGTTGTCCCTAGARTTCGACTACCCCGAGACC
AGCTCYGAAGAAGAAATGGACGACAGCCGGTTAATGGAAAGCCCGATGAAAAAAGATAAG
AAGTACAAAATG
>YI02
GGCAGCGACGTCAACAACGCCGGTTACAAACGGGAAGACATAGCCAACTATCCCATATTT
AACCTGTTCCCTGCCRGCGACAACCCAAGCGCACCAGACAGCAACGTAGAAGAAGAAGCG
TTGGATAGGCAAGACAACAAGAGGTCGTACTCTATGGAACACTTCCGGTGGGGCAAACCG
GTCGGCAAGAAGAGGAGACCCGTCAAGGTCTTCCCAAGCGATGCGGAAGAAGAGTCGTCG
GAAATCTACCCAACGGAGTACAGGAGAGAGTTGTCCCTAGAGTTCGACTACCCCGAGACC
AGCTCCGAAGAAGAAATGGACGACAGCCGGTTAATGGAAAGCCCGATGAAAAAAGATAAG
AAGTACAAAATG
>YI03
GGCAGCGACGTCAACAACGCCGGTTACAAACGGGAAGACATAGCCAACTATCCCATATTT
AACCTGTTCCCTGCCRGCGACAACCCAAGCSCRCCAGACAGCAACGTAGAAGAAGAAGCG
TTGGATAGGCAAGACAACAAGAGGTCGTACTCTATGGAACACTTCCGGTGGGGCAAACCG
GTYGGCAAGAARAGGAGACCCGTCAAGGTCTTCCCAAGCGATGCGGAAGAAGAGTCGTCG
GAAATCTACCCAACGGAGTACAGGAGAGAGTTGTCCCTAGARTTCGACTACCCCGAGACC
AGCTCYGAAGAAGAAATGGACGACAGCCGGTTAATGGAAAGCCCGATGAAAAAAGATAAG
AAGTACAAAATG
