# Supplementary material for: Development of molecular identification methods for Dryophytes suweonensis and D. japonicus, and their hybrids
Source: PeerJ. 2024 Jan 19;12:e16728. doi: 10.7717/peerj.16728 (PMC10802155; doi:10.7717/peerj.16728)
Supplement: Supplemental Information 4 [file peerj-12-16728-s004.zip › RAG1.fas]

>AW01_4
ATCAGACCATGAAACTTTGACCGCCATCTTGGGCCCTCTGATAGCTGAAAGAGAGTCCAT
GAAATCCAGTGAGCTCCTGCTAGAAATTGGTGGAATACGTAGAAGCTTCAAGTTTGTTTT
CCGGGGTACAGGTTATGATGAAAAGTTGGTGCGTGAGGTAGAAGGTCTCGAAGCCTCAGG
TTCTGTCTACATTTGTACTCTTTGTGATGCCACCCGCCTTGAAGCTTCTCAGAACTTGGT
GTTCCATTCCATAACCAGAAGTCACAATGAGAACTTGCAACGCTACGAAACATGGAGATC
CAACCCCCACCATGAATCTGTGGATGAGCTTCGGGATAGAGTTAAGGGAGTCTCTGCAAA
GCCATTTATCGAGACCCTTCCTTCTATCGACGCTTTGCATTGTGACATTGGAAATGCTGC
AGAGTTTTTTCGAATATTCCAGCTAGAAATAGGAGAAGTTTACAAAAACGGCAAAGCTCC
CGTAGAAGAACGAAAGAAATGGCAGGCAACGCTTGACAAACACCTTAGAAAGAAGATGAA
CTTAAAGCCTATTATGAGAAT
>AW02_4
ATCAGACCATGAAACTTTGACCGCCATCTTGGGCCCTCTGATAGCTGAAAGAGAGTCCAT
GAAATCCAGTGAGCTCCTGCTAGAAATTGGTGGAATACGTAGAAGCTTCAAGTTTGTTTT
CCGGGGTACAGGTTATGATGAAAAGTTGGTGCGTGAGGTAGAAGGTCTCGAAGCCTCAGG
TTCTGTCTACATTTGTACTCTTTGTGATGCCACCCGCCTTGAAGCTTCTCAGAACTTGGT
GTTCCATTCCATAACCAGAAGTCACAATGAGAACTTGCAACGCTACGAAACATGGAGATC
CAACCCCCACCATGAATCTGTGGATGAGCTTCGGGATAGAGTTAAGGGAGTCTCTGCAAA
GCCATTTATCGAGACCCTTCCTTCTATCGACGCTTTGCATTGTGACATTGGAAATGCTGC
AGAGTTTTTTCGAATATTCCAGCTAGAAATAGGAGAAGTTTACAAAAACGGCAAAGCTCC
CGTAGAAGAACGAAAGAAATGGCAGGCAACGCTTGACAAACACCTTAGAAAGAAGATGAA
CTTAAAGCCTATTATGAGAAT
>BD01
GTCAGACCATGAAACTTTGACCGCCATCTTGGGCCCTCTGATAGCTGAAAGAGAGTCCAT
GAAATCCAGTGAGCTCCTGCTAGAAATTGGTGGAATTCGTAGAAGCTTCAAGTTTGTTTT
CCGGGGTACAGGTTATGATGAAAAGTTGGTGCGTGAGGTAGAAGGTCTCGAAGCCTCAGG
TTCTGTCTACATTTGTACTCTTTGTGATGCCACCCGCCTTGAAGCTTCTCAGAACTTGGT
GTTCCATTCCATAACCAGAAGCCACAATGAGAACTTGCAACGCTACGAAACATGGAGATC
CAACCCCCACCATGAATCTGTCGATGAGCTTCGGGATAGAGTTAAGGGAGTCTCTGCAAA
GCCATTTATCGAGACCCTTCCTTCTATCGACGCTTTGCATTGTGACATTGGAAATGCTGC
AGAGTTTTTCCGAATATTCCAGCTAGAAATAGGAGAAGTCTACAAAAACGGCAAAGCTCC
CATAGAAGAACGAAAGAAATGGCAGGCAACGCTTGACAAACACCTTAGAAAGAAGATGAA
CTTAAAGCCTATTATGAGAAT
>BD02
GTCAGACCATGAAACTTTGACCGCCATCTTGGGCCCTCTGATAGCTGAAAGAGAGTCCAT
GAAATCCAGTGAGCTCCTGCTAGAAATTGGTGGAATTCGTAGAAGCTTCAAGTTTGTTTT
CCGGGGTACAGGTTATGATGAAAAGTTGGTGCGTGAGGTAGAAGGTCTCGAAGCCTCAGG
TTCTGTGTACATTTGTACTCTTTGTGATGCCACCCGCCTTGAAGCTTCTCAGAACTTGGT
GTTCCATTCCATAACCAGAAGCCACAATGAGAACTTGCAACGATACGAAACATGGAGATC
CAACCCCCACCATGAATCTGTCGATGAGCTTCGGGATAGAGTTAAGGGAGTCTCTGCAAA
GCCATTTATCGAGACCCTTCCTTCTATCGACGCTTTGCATTGTGACATTGGAAATGCTGC
AGAGTTTTTCCGAATATTCCAGCTAGAAATAGGAGAAGTCTACAAAAACGGCAAAGCTCC
CATAGAAGAACGAAAGAAATGGCAGGCAACGCTTGACAAACACCTTAGAAAGAAGATGAA
CTTAAAGCCTATTATGAGAAT
>BD03
GTCAGACCATGAAACTTTGACCGCCATCTTGGGCCCTCTGATAGCTGAAAGAGAGTCCAT
GAAATCCAGTGAGCTCCTGCTAGAAATTGGTGGAATTCGTAGAAGCTTCAAGTTTGTTTT
CCGGGGTACAGGTTATGATGAAAAGTTGGTGCGTGAGGTAGAAGGTCTCGAAGCCTCAGG
TTCTGTCTACATTTGTACTCTTTGTGATGCCACCCGCCTTGAAGCTTCTCAGAACTTGGT
GTTCCATTCCATAACCAGAAGCCACAATGAGAACTTGCAACGCTACGAAACATGGAGATC
CAACCCCCACCATGAATCTGTCGATGAGCTTCGGGATAGAGTTAAGGGAGTCTCTGCAAA
GCCATTTATCGAGACCCTTCCTTCTATCGACGCTTTGCATTGTGACATTGGAAATGCTGC
AGAGTTTTTCCGAATATTCCAGCTAGAAATAGGAGAAGTCTACAAAAACGGCAAAGCTCC
CATAGAAGAACGAAAGAAATGGCAGGCAACGCTTGACAAACACCTTAGAAAGAAGATGAA
CTTAAAGCCTATTATGAGAAT
>BD04
GTCAGACCATGAAACTTTGACCGCCATCTTGGGCCCTCTGATAGCTGAAAGAGAGTCCAT
GAAATCCAGTGAGCTCCTGCTAGAAATTGGTGGAATTCGTAGAAGCTTCAAGTTTGTTTT
CCGGGGTACAGGTTATGATGAAAAGTTGGTGCGTGAGGTAGAAGGTCTCGAAGCCTCAGG
TTCTGTCTACATTTGTACTCTTTGTGATGCCACCCGCCTTGAAGCTTCTCAGAACTTGGT
GTTCCATTCCATAACCAGAAGCCACAATGAGAACTTGCAACGCTACGAAACATGGAGATC
CAACCCCCACCATGAATCTGTCGATGAGCTTCGGGATAGAGTTAAGGGAGTCTCTGCAAA
GCCATTTATCGAGACCCTTCCTTCTATCGACGCTTTGCATTGTGACATTGGAAATGCTGC
AGAGTTTTTCCGAATATTCCAGCTAGAAATAGGAGAAGTCTACAAAAACGGCAAAGCTCC
CATAGAAGAACGAAAGAAATGGCAGGCAACGCTTGACAAACACCTTAGAAAGAAGATGAA
CTTAAAGCCTATTATGAGAAT
>BD05
ATCAGACCATGAAACTTTGACCGCCATCTTGGGCCCTCTGATAGCTGAAAGAGAGTCCAT
GAAATCCAGTGAGCTCCTGCTAGAAATTGGTGGAATACGTAGAAGCTTCAAGTTTGTTTT
CCGGGGTACAGGTTATGATGAAAAGTTGGTGCGTGAGGTAGAAGGTCTCGAAGCCTCAGG
TTCTGTCTACATTTGTACTCTTTGTGATGCCACCCGCCTTGAAGCTTCTCAGAACTTGGT
GTTCCATTCCATAACCAGAAGTCACAATGAGAACTTGCAACGCTACGAAACATGGAGATC
CAACCCCCACCATGAATCTGTGGATGAGCTTCGGGATAGAGTTAAGGGAGTCTCTGCAAA
GCCATTTATCGAGACCCTTCCTTCTATCGACGCTTTGCATTGTGACATTGGAAATGCTGC
AGAGTTTTTTCGAATATTCCAGCTAGAAATAGGAGAAGTTTACAAAAACGGCAAAGCTCC
CGTAGAAGAACGAAAGAAATGGCAGGCAACGCTTGACAAACACCTTAGAAAGAAGATGAA
CTTAAAGCCTATTATGAGAAT
>BD06
GTCAGACCATGAAACTTTGACCGCCATCTTGGGCCCTCTGATAGCTGAAAGAGAGTCCAT
GAAATCCAGTGAGCTCCTGCTAGAAATTGGTGGAATTCGTAGAAGCTTCAAGTTTGTTTT
CCGGGGTACAGGTTATGATGAAAAGTTGGTGCGTGAGGTAGAAGGTCTCGAAGCCTCAGG
TTCTGTSTACATTTGTACTCTTTGTGATGCCACCCGCCTTGAAGCTTCTCAGAACTTGGT
GTTCCATTCCATAACCAGAAGCCACAATGAGAACTTGCAACGMTACGAAACATGGAGATC
CAACCCCCACCATGAATCTGTCGATGAGCTTCGGGATAGAGTTAAGGGAGTCTCTGCAAA
GCCATTTATCGAGACCCTTCCTTCTATCGACGCTTTGCATTGTGACATTGGAAATGCTGC
AGAGTTTTTCCGAATATTCCAGCTAGAAATAGGAGAAGTCTACAAAAACGGCAAAGCTCC
CATAGAAGAACGAAAGAAATGGCAGGCAACGCTTGACAAACACCTTAGAAAGAAGATGAA
CTTAAAGCCTATTATGAGAAT
>CN01_4
GTCAGACCATGAAACTTTGACCGCCATCTTGGGCCCTCTGATAGCTGAAAGAGAGTCCAT
GAAATCCAGTGAGCTCCTGCTAGAAATTGGTGGAATTCGTAGAAGCTTCAAGTTTGTTTT
CCGGGGTACAGGTTATGATGAAAAGTTGGTGCGTGAGGTAGAAGGTCTCGAAGCCTCAGG
TTCTGTCTACATTTGTACTCTTTGTGATGCCACCCGCCTTGAAGCTTCTCAGAACTTGGT
GTTCCATTCCATAACCAGAAGCCACAATGAGAACTTGCAACGCTACGAAACATGGAGATC
CAACCCCCACCATGAATCTGTCGATGAGCTTCGGGATAGAGTTAAGGGAGTCTCTGCAAA
GCCATTTATCGAGACCCTTCCTTCYATCGACGCTTTGCATTGTGACATTGGAAATGCTGC
AGAGTTTTTCCGAATATTCCAGCTAGAAATAGGAGAAGTCTACAAAAACGGCAAAGCTCC
CATAGAAGAACGAAAGAAATGGCAGGCAACGCTTGACAAACACCTTAGAAAGAAGATGAA
CTTAAAGCCTATTATGAGAAT
>CN01_5
GTCAGACCATGAAACTTTGACCGCCATCTTGGGCCCTCTGATAGCTGAAAGAGAGTCCAT
GAAATCCAGTGAGCTCCTGCTAGAAATTGGTGGAATTCGTAGAAGCTTCAAGTTTGTTTT
CCGGGGTACAGGTTATGATGAAAAGTTGGTGCGTGAGGTAGAAGGTCTCGAAGCCTCAGG
TTCTGTCTACATTTGTACTCTTTGTGATGCCACCCGCCTTGAAGCTTCTCAGAACTTGGT
GTTCCATTCCATAACCAGAAGCCACAATGAGAACTTGCAACGCTACGAAACATGGAGATC
CAACCCCCACCATGAATCTGTCGATGAGCTTCGGGATAGAGTTAAGGGAGTCTCTGCAAA
GCCATTTATCGAGACCCTTCCTTCYATCGACGCTTTGCATTGTGACATTGGAAATGCTGC
AGAGTTTTTCCGAATATTCCAGCTAGAAATAGGAGAAGTCTACAAAAACGGCAAAGCTCC
CATAGAAGAACGAAAGAAATGGCAGGCAACGCTTGACAAACACCTTAGAAAGAAGATGAA
CTTAAAGCCTATTATGAGAAT
>CN02_4
GTCAGACCATGAAACTTTGACCGCCATCTTGGGCCCTCTGATAGCTGAAAGAGAGTCCAT
GAAATCCAGTGAGCTCCTGCTAGAAATTGGTGGAATTCGTAGAAGCTTCAAGTTTGTTTT
CCGGGGTACAGGTTATGATGAAAAGTTGGTGCGTGAGGTAGAAGGTCTTGAAGCCTCAGG
TTCTGTCTACATTTGTACTCTTTGTGATGCCACCCGCCTTGAAGCTTCTCAGAACTTGGT
GTTCCATTCCATAACCAGAAGCCACAATGAGAACTTGCAACGCTACGAAACATGGAGATC
CAACCCCCACCATGAATCTGTCGATGAGCTTCGGGATAGAGTTAAGGGAGTCTCTGCAAA
GCCATTTATCGAGACCCTTCCTTCTATCGACGCTTTGCATTGTGACATTGGAAATGCTGC
AGAGTTTTTCCGAATATTCCAGCTAGAAATAGGAGAAGTCTACAAAAACGGCAAAGCTCC
CATAGAAGAACGAAAGAAATGGCAGGCAACGCTTGACAAACACCTTAGAAAGAAGATGAA
CTTAAAGCCTATTATGAGAAT
>CN02_5
GTCAGACCATGAAACTTTGACCGCCATCTTGGGCCCTCTGATAGCTGAAAGAGAGTCCAT
GAAATCCAGTGAGCTCCTGCTAGAAATTGGTGGAATTCGTAGAAGCTTCAAGTTTGTTTT
CCGGGGTACAGGTTATGATGAAAAGTTGGTGCGTGAGGTAGAAGGTCTCGAAGCCTCAGG
TTCTGTCTACATTTGTACTCTTTGTGATGCCACCCGCCTTGAAGCTTCTCAGAACTTGGT
GTTCCATTCCATAACCAGAAGCCACAATGAGAACTTGCAACGCTACGAAACATGGAGATC
CAACCCCCACCATGAATCTGTCGATGAGCTTCGGGATAGAGTTAAGGGAGTCTCTGCAAA
GCCATTTATCGAGACCCTTCCTTCYATCGACGCTTTGCATTGTGACATTGGAAATGCTGC
AGAGTTTTTCCGAATATTCCAGCTAGAAATAGGAGAAGTCTACAAAAACGGCAAAGCTCC
CATAGAAGAACGAAAGAAATGGCAGGCAACGCTTGACAAACACCTTAGAAAGAAGATGAA
CTTAAAGCCTATTATGAGAAT
>DJ
ATCAGACCATGAAACTTTGACCGCCATCTTGGGCCCTCTGATAGCTGAAAGAGAGTCCAT
GAAATCCAGTGAGCTCCTGCTAGAAATTGGTGGAATWCGTAGAAGCTTCAAGTTTGTTTT
CCGGGGTACAGGTTATGATGAAAAGTTGGTGCGTGAGGTAGAAGGTCTCGAAGCCTCAGG
TTCTGTCTACATTTGTACTCTTTGTGATGCCACCCGCCTTGAAGCTTCTCAGAACTTGGT
GTTCCATTCCATAACCAGAAGYCACAATGAGAACTTGCAACGCTACGAAACATGGAGATC
CAACCCCCACCATGAATCTGTGGATGAGCTTCGGGATAGAGTTAAGGGAGTCTCTGCAAA
GCCATTTATCGAGACCCTTCCTTCTATCGACGCTTTGCATTGTGACATTGGAAATGCTGC
AGAGTTTTTYCGAATATTCCAGCTAGAAATAGGAGAAGTYTACAAAAACGGCAAAGCTCC
CRTAGAAGAACGAAAGAAATGGCAGGCAACGCTTGACAAACACCTTAGAAAGAAGATGAA
CTTAAAGCCTATTATGAGAAT
>GL01_4
ATCAGACCATGAAACTTTGACCGCCATCTTGGGCCCTCTGATAGCTGAAAGAGAGTCCAT
GAAATCCAGTGAGCTCCTGCTAGAAATTGGTGGAATACGTAGAAGCTTCAAGTTTGTTTT
CCGGGGTACAGGTTATGATGAAAAGTTGGTGCGTGAGGTAGAAGGTCTSGAAGCCTCAGG
TTCTGTCTACATTTGTACTCTTTGTGATGCCACCCGCCTTGAAGCTTCTCAGAACTTGGT
GTTCCATTCCATAACCAGAAGTCACAATGAGAACTTGCAACGCTACGAAACATGGAGATC
CAACCCCCACCATGAATCTGTGGATGAGCTTCGGGATAGAGTTAAGGGAGTCTCTGCAAA
GCCATTTATCGAGACCCTTCCTTCTATCGACGCTTTGCATTGTGACATTGGAAATGCTGC
AGAGTTTTTTCGAATATTCCAGCTAGAAATAGGAGAAGTTTACAAAAACGGCAAAGCTCC
CGTAGAAGAACGAAARAAATGGCAGGCAACGCTTGACAAACACCTTAGAAAGAAGATGAA
CTTAAAGCCTATTATGAGAAT
>GL02_4
ATCAGACCATGAAACTTTGACCGCCATCTTGGGCCCTCTGATAGCTGAAAGAGAGTCCAT
GAAATCCAGTGAGCTCCTGCTAGAAATTGGTGGAATACGTAGAAGCTTCAAGTTTGTTTT
CCGGGGTACAGGTTATGATGAAAAGTTGGTGCGTGAGGTAGAAGGTCTCGAAGCCTCAGG
TTCTGTCTACATTTGTACTCTTTGTGATGCCACCCGCCTTGAAGCTTCTCAGAACTTGGT
GTTCCATTCCATAACCAGAAGTCACAATGAGAACTTGCAACGCTACGAAACATGGAGATC
CAACCCCCACCATGAATCTGTGGATGAGCTTCGGGATAGAGTTAAGGGAGTCTCTGCAAA
GCCATTTATCGAGACCCTTCCTTCTATCGACGCTTTGCATTGTGACATTGGAAATGCTGC
AGAGTTTTTTCGAATATTCCAGCTAGAAATAGGAGAAGTTTACAAAAACGGCAAAGCTCC
CGTAGAAGAACGAAARAAATGGCAGGCAACGCTTGACAAACACCTTAGAAAGAAGATGAA
CTTAAAGCCTATTATGAGAAT
>GL02_5
ATCAGACCATGAAACTTTGACCGCCATCTTGGGCCCTCTGATAGCTGAAAGAGAGTCCAT
GAAATCCAGTGAGCTCCTGCTAGAAATTGGTGGAATACGTAGAAGCTTCAAGTTTGTTTT
CCGGGGTACAGGTTATGATGAAAAGTTGGTGCGTGAGGTAGAAGGTCTCGAAGCCTCAGG
TTCTGTCTACATTTGTACTCTTTGTGATGCCACCCGCCTTGAAGCTTCTCAGAACTTGGT
GTTCCATTCCATAACCAGAAGTCACAATGAGAACTTGCAACGCTACGAAACATGGAGATC
CAACCCCCACCATGAATCTGTGGATGAGCTTCGGGATAGAGTTAAGGGAGTCTCTGCAAA
GCCATTTATCGAGACCCTTCCTTCTATCGACGCTTTGCATTGTGACATTGGAAATGCTGC
AGAGTTTTTTCGAATATTCCAGCTAGAAATAGGAGAAGTTTACAAAAACGGCAAAGCTCC
CGTAGAAGAACGAAARAAATGGCAGGCAACGCTTGACAAACACCTTAGAAAGAAGATGAA
CTTAAAGCCTATTATGAGAAT
>GL03_4
ATCAGACCATGAAACTTTGACCGCCATCTTGGGCCCTCTGATAGCTGAAAGAGAGTCCAT
GAAATCCAGTGAGCTCCTGCTAGAAATTGGTGGAATACGTAGAAGCTTCAAGTTTGTTTT
CCGGGGTACAGGTTATGATGAAAAGTTGGTGCGTGAGGTAGAAGGTCTCGAAGCCTCAGG
TTCTGTCTACATTTGTACTCTTTGTGATGCCACCCGCCTTGAAGCTTCTCAGAACTTGGT
GTTCCATTCCATAACCAGAAGTCACAATGAGAACTTGCAACGCTACGAAACATGGAGATC
CAACCCCCACCATGAATCTGTGGATGAGCTTCGGGATAGAGTTAAGGGAGTCTCTGCAAA
GCCATTTATCGAGACCCTTCCTTCTATCGACGCTTTGCATTGTGACATTGGAAATGCTGC
AGAGTTTTTTCGAATATTCCAGCTAGAAATAGGAGAAGTTTACAAAAACGGCAAAGCTCC
CGTAGAAGAACGAAAGAAATGGCAGGCAACGCTTGACAAACACCTTAGAAAGAAGATGAA
CTTAAAGCCTATTATGAGAAT
>GL03_5
ATCAGACCATGAAACTTTGACCGCCATCTTGGGCCCTCTGATAGCTGAAAGAGAGTCCAT
GAAATCCAGTGAGCTCCTGCTAGAAATTGGTGGAATACGTAGAAGCTTCAAGTTTGTTTT
CCGGGGTACAGGTTATGATGAAAAGTTGGTGCGTGAGGTAGAAGGTCTCGAAGCCTCAGG
TTCTGTCTACATTTGTACTCTTTGTGATGCCACCCGCCTTGAAGCTTCTCAGAACTTGGT
GTTCCATTCCATAACCAGAAGTCACAATGAGAACTTGCAACGCTACGAAACATGGAGATC
CAACCCCCACCATGAATCTGTGGATGAGCTTCGGGATAGAGTTAAGGGAGTCTCTGCAAA
GCCATTTATCGAGACCCTTCCTTCTATCGACGCTTTGCATTGTGACATTGGAAATGCTGC
AGAGTTTTTTCGAATATTCCAGCTAGAAATAGGAGAAGTTTACAAAAACGGCAAAGCTCC
CGTAGAAGAACGAAAGAAATGGCAGGCAACGCTTGACAAACACCTTAGAAAGAAGATGAA
CTTAAAGCCTATTATGAGAAT
>HW01_4
GTCAGACCATGAAACTTTGACCGCCATCTTGGGCCCTCTGATAGCTGAAAGAGAGTCCAT
GAAATCCAGTGAGCTCCTGCTAGAAATTGGTGGAATTCGTAGAAGCTTCAAGTTTGTTTT
CCGGGGTACAGGTTATGATGAAAAGTTGGTGCGTGAGGTAGAAGGTCTCGAAGCCTCAGG
TTCTGTCTACATTTGTACTCTTTGTGATGCCACCCGCCTTGAAGCTTCTCAGAACTTGGT
GTTCCATTCCATAACCAGAAGCCACAATGAGAACTTGCAACGCTACGAAACATGGAGATC
CAACCCCCACCATGAATCTGTCGATGAGCTTCGGGATAGAGTTAAGGGAGTCTCTGCAAA
GCCATTTATCGAGACCCTTCCTTCYATCGACGCTTTGCATTGTGACATTGGAAATGCTGC
AGAGTTTTTCCGAATATTCCAGCTAGAAATAGGAGAAGTCTACAAAAACGGCAAAGCTCC
CATAGAAGAACGAAAGAAATGGCAGGCAACGCTTGACAAACACCTTAGAAAGAAGATGAA
CTTAAAGCCTATTATGAGAAT
>HW02_4
ATCAGACCATGAAACTTTGACCGCCATCTTGGGCCCTCTGATAGCTGAAAGAGAGTCCAT
GAAATCCAGTGAGCTCCTGCTAGAAATTGGTGGAATACGTAGAAGCTTCAAGTTTGTTTT
CCGGGGTACAGGTTATGATGAAAAGTTGGTGCGTGAGGTAGAAGGTCTSGAAGCCTCAGG
TTCTGTCTACATTTGTACTCTTTGTGATGCCACCCGCCTTGAAGCTTCTCAGAACTTGGT
GTTCCATTCCATAACCAGAAGTCACAATGAGAACTTGCAACGCTACGAAACATGGAGATC
CAACCCCCACCATGAATCTGTGGATGAGCTTCGGGATAGAGTTAAGGGAGTCTCTGCAAA
GCCATTTATCGAGACCCTTCCTTCTATCGACGCTTTGCATTGTGACATTGGAAATGCTGC
AGAGTTTTTTCGAATATTCCAGCTAGAAATAGGAGAAGTTTACAAAAACGGCAAAGCTCC
CGTAGAAGAACGAAAGAAATGGCAGGCAACGCTTGACAAACACCTTAGAAAGAAGATGAA
CTTAAAGCCTATTATGAGAAT
>HW02_5
ATCAGACCATGAAACTTTGACCGCCATCTTGGGCCCTCTGATAGCTGAAAGAGAGTCCAT
GAAATCCAGTGAGCTCCTGCTAGAAATTGGTGGAATACGTAGAAGCTTCAAGTTTGTTTT
CCGGGGTACAGGTTATGATGAAAAGTTGGTGCGTGAGGTAGAAGGTCTSGAAGCCTCAGG
TTCTGTCTACATTTGTACTCTTTGTGATGCCACCCGCCTTGAAGCTTCTCAGAACTTGGT
GTTCCATTCCATAACCAGAAGTCACAATGAGAACTTGCAACGCTACGAAACATGGAGATC
CAACCCCCACCATGAATCTGTGGATGAGCTTCGGGATAGAGTTAAGGGAGTCTCTGCAAA
GCCATTTATCGAGACCCTTCCTTCTATCGACGCTTTGCATTGTGACATTGGAAATGCTGC
AGAGTTTTTTCGAATATTCCAGCTAGAAATAGGAGAAGTTTACAAAAACGGCAAAGCTCC
CGTAGAAGAACGAAAGAAATGGCAGGCAACGCTTGACAAACACCTTAGAAAGAAGATGAA
CTTAAAGCCTATTATGAGAAT
>HY01
ATCAGACCATGAAACTTTGACCGCCATCTTGGGCCCTCTGATAGCTGAAAGAGAGTCCAT
GAAATCCAGTGAGCTCCTGCTAGAAATTGGTGGAATACGTAGAAGCTTCAAGTTTGTTTT
CCGGGGTACAGGTTATGATGAAAAGTTGGTGCGTGAGGTAGAAGGTCTCGAAGCCTCAGG
TTCTGTCTACATTTGTACTCTTTGTGATGCCACCCGCCTTGAAGCTTCTCAGAACTTGGT
GTTCCATTCCATAACCAGAAGTCACAATGAGAACTTGCAACGCTACGAAACATGGAGATC
CAACCCCCACCATGAATCTGTGGATGAGCTTCGGGATAGAGTTAAGGGAGTCTCTGCAAA
GCCATTTATCGAGACCCTTCCTTCTATCGACGCTTTGCATTGTGACATTGGAAATGCTGC
AGAGTTTTTTCGAATATTCCAGCTAGAAATAGGAGAAGTTTACAAAAACGGCAAAGCTCC
CGTAGAAGAACGAAAGAAATGGCAGGCAATGCTTGACAAACACCTTAGAAAGAAGATGAA
CTTAAAGCCTATTATGAGAAT
>HY02
ATCAGACCATGAAACTTTGACCGCCATCTTGGGCCCTCTGATAGCTGAAAGAGAGTCCAT
GAAATCCAGTGAGCTCCTGCTAGAAATTGGTGGAATACGTAGAAGCTTCAAGTTTGTTTT
CCGGGGTACAGGTTATGATGAAAAGTTGGTGCGTGAGGTAGAAGGTCTCGAAGCCTCAGG
TTCTGTCTACATTTGTACTCTTTGTGATGCCACCCGCCTTGAAGCTTCTCAGAACTTGGT
GTTCCATTCCATAACCAGAAGTCACAATGAGAACTTGCAACGCTACGAAACATGGAGATC
CAACCCCCACCATGAATCTGTGGATGAGCTTCGGGATAGAGTTAAGGGAGTCTCTGCAAA
GCCATTTATCGAGACCCTTCCTTCTATCGACGCTTTGCATTGTGACATTGGAAATGCTGC
AGAGTTTTTTCGAATATTCCAGCTAGAAATAGGAGAAGTTTACAAAAACGGCAAAGCTCC
CGTAGAAGAACGAAAGAAATGGCAGGCAACGCTTGACAAACACCTTAGAAAGAAGATGAA
CTTAAAGCCTATTATGAGAAT
>HY03
ATCAGACCATGAAACTTTGACCGCCATCTTGGGCCCTCTGATAGCTGAAAGAGAGTCCAT
GAAATCCAGTGAGCTCCTGCTAGAAATTGGTGGAATACGTAGAAGCTTCAAGTTTGTTTT
CCGGGGTACAGGTTATGATGAAAAGTTGGTGCGTGAGGTAGAAGGTCTCGAAGCCTCAGG
TTCTGTCTACATTTGTACTCTTTGTGATGCCACCCGCCTTGAAGCTTCTCAGAACTTGGT
GTTCCATTCCATAACCAGAAGTCACAATGAGAACTTGCAACGCTACGAAACATGGAGATC
CAACCCCCACCATGAATCTGTGGATGAGCTTCGGGATAGAGTTAAGGGAGTCTCTGCAAA
GCCATTTATCGAGACCCTTCCTTCTATCGACGCTTTGCATTGTGACATTGGAAATGCTGC
AGAGTTTTTTCGAATATTCCAGCTAGAAATAGGAGAAGTTTACAAAAACGGCAAAGCTCC
CGTAGAAGAACGAAAGAAATGGCAGGCAACGCTTGACAAACACCTTAGAAAGAAGATGAA
CTTAAAGCCTATTATGAGAAT
>HY04
ATCAGACCATGAAACTTTGACCGCCATCTTGGGCCCTCTGATAGCTGAAAGAGAGTCCAT
GAAATCCAGTGAGCTCCTGCTAGAAATTGGTGGAATWCGTAGAAGCTTCAAGTTTGTTTT
CCGGGGTACAGGTTATGATGAAAAGTTGGTGCGTGAGGTAGAAGGTCTCGAAGCCTCAGG
TTCTGTCTACATTTGTACTCTTTGTGATGCCACCCGCCTTGAAGCTTCTCAGAACTTGGT
GTTCCATTCCATAACCAGAAGYCACAATGAGAACTTGCAACGCTACGAAACATGGAGATC
CAACCCCCACCATGAATCTGTSGATGAGCTTCGGGATAGAGTTAAGGGAGTCTCTGCAAA
GCCATTTATCGAGACCCTTCCTTCTATCGACGCTTTGCATTGTGACATTGGAAATGCTGC
AGAGTTTTTYCGAATATTCCAGCTAGAAATAGGAGAAGTYTACAAAAACGGCAAAGCTCC
CRTAGAAGAACGAAAGAAATGGCAGGCAAYGCTTGACAAACACCTTAGAAAGAAGATGAA
CTTAAAGCCTATTATGAGAAT
>JN01
GTCAGACCATGAAACTTTGACCGCCATCTTGGGCCCTCTGATAGCTGAAAGAGAGTCCAT
GAAATCCAGTGAGCTCCTGCTAGAAATTGGTGGAATTCGTAGAAGCTTCAAGTTTGTTTT
CCGGGGTACAGGTTATGATGAAAAGTTGGTGCGTGAGGTAGAAGGTCTCGAAGCCTCAGG
TTCTGTCTACATTTGTACTCTTTGTGATGCCACCCGCCTTGAAGCTTCTCAGAACTTGGT
GTTCCATTCCATAACCAGAAGCCACAATGAGAACTTGCAACGCTACGAAACATGGAGATC
CAACCCCCACCATGAATCTGTCGATGAGCTTCGGGATAGAGTTAAGGGAGTCTCTGCAAA
GCCATTTATCGAGACCCTTCCTTCTATCGACGCTTTGCATTGTGACATTGGAAATGCTGC
AGAGTTTTTCCGAATATTCCAGCTAGAAATAGGAGAAGTCTACAAAAACGGCAAAGCTCC
CATAGAAGAACGAAAGAAATGGCAGGCAACGCTTGACAAACACCTTAGAAAGAAGATGAA
CTTAAAGCCTATTATGAGAAT
>JN02
ATCAGACCATGAAACTTTGACCGCCATCTTGGGCCCTCTGATAGCTGAAAGAGAGTCCAT
GAAATCCAGTGAGCTCCTGCTAGAAATTGGTGGAATWCGTAGAAGCTTCAAGTTTGTTTT
CCGGGGTACAGGTTATGATGAAAAGTTGGTGCGTGAGGTAGAAGGTCTCGAAGCCTCAGG
TTCTGTCTACATTTGTACTCTTTGTGATGCCACCCGCCTTGAAGCTTCTCAGAACTTGGT
GTTCCATTCCATAACCAGAAGYCACAATGAGAACTTGCAACGCTACGAAACATGGAGATC
CAACCCCCACCATGAATCTGTSGATGAGCTTCGGGATAGAGTTAAGGGAGTCTCTGCAAA
GCCATTTATCGAGACCCTTCCTTCTATCGACGCTTTGCATTGTGACATTGGAAATGCTGC
AGAGTTTTTYCGAATATTCCAGCTAGAAATAGGAGAAGTYTACAAAAACGGCAAAGCTCC
CRTAGAAGAACGAAAGAAATGGCAGGCAACGCTTGACAAACACCTTAGAAAGAAGATGAA
CTTAAAGCCTATTATGAGAAT
>JN03
GTCAGACCATGAAACTTTGACCGCCATCTTGGGCCCTCTGATAGCTGAAAGAGAGTCCAT
GAAATCCAGTGAGCTCCTGCTAGAAATTGGTGGAATTCGTAGAAGCTTCAAGTTTGTTTT
CCGGGGTACAGGTTATGATGAAAAGTTGGTGCGTGAGGTAGAAGGTCTCGAAGCCTCAGG
TTCTGTCTACATTTGTACTCTTTGTGATGCCACCCGCCTTGAAGCTTCTCAGAACTTGGT
GTTCCATTCCATAACCAGAAGCCACAATGAGAACTTGCAACGCTACGAAACATGGAGATC
CAACCCCCACCATGAATCTGTCGATGAGCTTCGGGATAGAGTTAAGGGAGTCTCTGCAAA
GCCATTTATCGAGACCCTTCCTTCTATCGACGCTTTGCATTGTGACATTGGAAATGCTGC
AGAGTTTTTCCGAATATTCCAGCTAGAAATAGGAGAAGTCTACAAAAACGGCAAAGCTCC
CATAGAAGAACGAAAGAAATGGCAGGCAACGCTTGACAAACACCTTAGAAAGAAGATGAA
CTTAAAGCCTATTATGAGAAT
>JR
GTCAGACCATGAAACTTTGACCGCCATCTTGGGCCCTCTGATAGCTGAAAGAGAGTCCAT
GAAATCCAGTGAGCTCCTGCTAGAAATTGGTGGAATWCGTAGAAGCTTCAAGTTTGTTTT
CCGGGGTACAGGTTATGATGAAAAGTTGGTGCGTGAGGTAGAAGGTCTCGAAGCCTCAGG
TTCTGTSTACATTTGTACTCTTTGTGATGCCACCCGCCTTGAAGCTTCTCAGAACTTGGT
GTTCCATTCCATAACCAGAAGYCACAATGAGAACTTGCAACGMTACGAAACATGGAGATC
CAACCCCCACCATGAATCTGTSGATGAGCTTCGGGATAGAGTTAAGGGAGTCTCTGCAAA
GCCATTTATCGAGACCCTTCCTTCTATCGACGCTTTGCATTGTGACATTGGAAATGCTGC
AGAGTTTTTYCGAATATTCCAGCTAGAAATAGGAGAAGTYTACAAAAACGGCAAAGCTCC
CRTAGAAGAACGAAAGAAATGGCAGGCAACGCTTGACAAACACCTTAGAAAGAAGATGAA
CTTAAAGCCTATTATGAGAAT
>JR01_5
GTCAGACCATGAAACTTTGACCGCCATCTTGGGCCCTCTGATAGCTGAAAGAGAGTCCAT
GAAATCCAGTGAGCTCCTGCTAGAAATTGGTGGAATTCGTAGAAGCTTCAAGTTTGTTTT
CCGGGGTACAGGTTATGATGAAAAGTTGGTGCGTGAGGTAGAAGGTCTCGAAGCCTCAGG
TTCTGTSTACATTTGTACTCTTTGTGATGCCACCCGCCTTGAAGCTTCTCAGAACTTGGT
GTTCCATTCCATAACCAGAAGCCACAATGAGAACTTGCAACGMTACGAAACATGGAGATC
CAACCCCCACCATGAATCTGTCGATGAGCTTCGGGATAGAGTTAAGGGAGTCTCTGCAAA
GCCATTTATCGAGACCCTTCCTTCTATCGACGCTTTGCATTGTGACATTGGAAATGCTGC
AGAGTTTTTCCGAATATTCCAGCTAGAAATAGGAGAAGTCTACAAAAACGGCAAAGCTCC
CATAGAAGAACGAAAGAAATGGCAGGCAACGCTTGACAAACACCTTAGAAAGAAGATGAA
CTTAAAGCCTATTATGAGAAT
>JR03_5
GTCAGACCATGAAACTTTGACCGCCATCTTGGGCCCTCTGATAGCTGAAAGAGAGTCCAT
GAAATCCAGTGAGCTCCTGCTAGAAATTGGTGGAATTCGTAGAAGCTTCAAGTTTGTTTT
CCGGGGTACAGGTTATGATGAAAAGTTGGTGCGTGAGGTAGAAGGTCTCGAAGCCTCAGG
TTCTGTCTACATTTGTACTCTTTGTGATGCCACCCGCCTTGAAGCTTCTCAGAACTTGGT
GTTCCATTCCATAACCAGAAGCCACAATGAGAACTTGCAACGCTACGAAACATGGAGATC
CAACCCCCACCATGAATCTGTCGATGAGCTTCGGGATAGAGTTAAGGGAGTCTCTGCAAA
GCCATTTATCGAGACCCTTCCTTCTATCGACGCTTTGCATTGTGACATTGGAAATGCTGC
AGAGTTTTTCCGAATATTCCAGCTAGAAATAGGAGAAGTCTACAAAAACGGCAAAGCTCC
CATAGAAGAACGAAAGAAATGGCAGGCAACGCTTGACAAACACCTTAGAAAGAAGATGAA
CTTAAAGCCTATTATGAGAAT
>MW01
GTCAGACCATGAAACTTTGACCGCCATCTTGGGCCCTCTGATAGCTGAAAGAGAGTCCAT
GAAATCCAGTGAGCTCCTGCTAGAAATTGGTGGAATTCGTAGAAGCTTCAAGTTTGTTTT
CCGGGGTACAGGTTATGATGAAAAGTTGGTGCGTGAGGTAGAAGGTCTCGAAGCCTCAGG
TTCTGTCTACATTTGTACTCTTTGTGATGCCACCCGCCTTGAAGCTTCTCAGAACTTGGT
GTTCCATTCCATAACCAGAAGCCACAATGAGAACTTGCAACGCTACGAAACATGGAGATC
CAACCCCCACCATGAATCTGTCGATGAGCTTCGGGATAGAGTTAAGGGAGTCTCTGCAAA
GCCATTTATCGAGACCCTTCCTTCYATCGACGCTTTGCATTGTGACATTGGAAATGCTGC
AGAGTTTTTCCGAATATTCCAGCTAGAAATAGGAGAAGTCTACAAAAACGGCAAAGCTCC
CATAGAAGAACGAAAGAAATGGCAGGCAACGCTTGACAAACACCTTAGAAAGAAGATGAA
CTTAAAGCCTATTATGAGAAT
>MW01_5
GTCAGACCATGAAACTTTGACCGCCATCTTGGGCCCTCTGATAGCTGAAAGAGAGTCCAT
GAAATCCAGTGAGCTCCTGCTAGAAATTGGTGGAATTCGTAGAAGCTTCAAGTTTGTTTT
CCGGGGTACAGGTTATGATGAAAAGTTGGTGCGTGAGGTAGAAGGTCTCGAAGCCTCAGG
TTCTGTCTACATTTGTACTCTTTGTGATGCCACCCGCCTTGAAGCTTCTCAGAACTTGGT
GTTCCATTCCATAACCAGAAGCCACAATGAGAACTTGCAACGCTACGAAACATGGAGATC
CAACCCCCACCATGAATCTGTCGATGAGCTTCGGGATAGAGTTAAGGGAGTCTCTGCAAA
GCCATTTATCGAGACCCTTCCTTCTATCGACGCTTTGCATTGTGACATTGGAAATGCTGC
AGAGTTTTTCCGAATATTCCAGCTAGAAATAGGAGAAGTCTACAAAAACGGCAAAGCTCC
CATAGAAGAACGAAAGAAATGGCAGGCAACGCTTGACAAACACCTTAGAAAGAAGATGAA
CTTAAAGCCTATTATGAGAAT
>MW02
GTCAGACCATGAAACTTTGACCGCCATCTTGGGCCCTCTGATAGCTGAAAGAGAGTCCAT
GAAATCCAGTGAGCTCCTGCTAGAAATTGGTGGAATTCGTAGAAGCTTCAAGTTTGTTTT
CCGGGGTACAGGTTATGATGAAAAGTTGGTGCGTGAGGTAGAAGGTCTCGAAGCCTCAGG
TTCTGTSTACATTTGTACTCTTTGTGATGCCACCCGCCTTGAAGCTTCTCAGAACTTGGT
GTTCCATTCCATAACCAGAAGCCACAATGAGAACTTGCAACGMTACGAAACATGGAGATC
CAACCCCCACCATGAATCTGTCGATGAGCTTCGGGATAGAGTTAAGGGAGTCTCTGCAAA
GCCATTTATCGAGACCCTTCCTTCTATCGACGCTTTGCATTGTGACATTGGAAATGCTGC
AGAGTTTTTCCGAATATTCCAGCTAGAAATAGGAGAAGTCTACAAAAACGGCAAAGCTCC
CATAGAAGAACGAAAGAAATGGCAGGCAACGCTTGACAAACACCTTAGAAAGAAGATGAA
CTTAAAGCCTATTATGAGAAT
>MW02_5
GTCAGACCATGAAACTTTGACCGCCATCTTGGGCCCTCTGATAGCTGAAAGAGAGTCCAT
GAAATCCAGTGAGCTCCTGCTAGAAATTGGTGGAATTCGTAGAAGCTTCAAGTTTGTTTT
CCGGGGTACAGGTTATGATGAAAAGTTGGTGCGTGAGGTAGAAGGTCTYGAAGCCTCAGG
TTCTGTCTACATTTGTACTCTTTGTGATGCCACCCGCCTTGAAGCTTCTCAGAACTTGGT
GTTCCATTCCATAACCAGAAGCCACAATGAGAACTTGCAACGCTACGAAACATGGAGATC
CAACCCCCACCATGAATCTGTCGATGAGCTTCGGGATAGAGTTAAGGGAGTCTCTGCAAA
GCCATTTATCGAGACCCTTCCTTCYATCGACGCTTTGCATTGTGACATTGGAAATGCTGC
AGAGTTTTTCCGAATATTCCAGCTAGAAATAGGAGAAGTCTACAAAAACGGCAAAGCTCC
CATAGAAGAACGAAAGAAATGGCAGGCAACGCTTGACAAACACCTTAGAAAGAAGATGAA
CTTAAAGCCTATTATGAGAAT
>MW03
GTCAGACCATGAAACTTTGACCGCCATCTTGGGCCCTCTGATAGCTGAAAGAGAGTCCAT
GAAATCCAGTGAGCTCCTGCTAGAAATTGGTGGAATTCGTAGAAGCTTCAAGTTTGTTTT
CCGGGGTACAGGTTATGATGAAAAGTTGGTGCGTGAGGTAGAAGGTCTCGAAGCCTCAGG
TTCTGTCTACATTTGTACTCTTTGTGATGCCACCCGCCTTGAAGCTTCTCAGAACTTGGT
GTTCCATTCCATAACCAGAAGCCACAATGAGAACTTGCAACGCTACGAAACATGGAGATC
CAACCCCCACCATGAATCTGTCGATGAGCTTCGGGATAGAGTTAAGGGAGTCTCTGCAAA
GCCATTTATCGAGACCCTTCCTTCYATCGACGCTTTGCATTGTGACATTGGAAATGCTGC
AGAGTTTTTCCGAATATTCCAGCTAGAAATAGGAGAAGTCTACAAAAACGGCAAAGCTCC
CATAGAAGAACGAAAGAAATGGCAGGCAACGCTTGACAAACACCTTAGAAAGAAGATGAA
CTTAAAGCCTATTATGAGAAT
>MW03_5
GTCAGACCATGAAACTTTGACCGCCATCTTGGGCCCTCTGATAGCTGAAAGAGAGTCCAT
GAAATCCAGTGAGCTCCTGCTAGAAATTGGTGGAATTCGTAGAAGCTTCAAGTTTGTTTT
CCGGGGTACAGGTTATGATGAAAAGTTGGTGCGTGAGGTAGAAGGTCTYGAAGCCTCAGG
TTCTGTSTACATTTGTACTCTTTGTGATGCCACCCGCCTTGAAGCTTCTCAGAACTTGGT
GTTCCATTCCATAACCAGAAGCCACAATGAGAACTTGCAACGMTACGAAACATGGAGATC
CAACCCCCACCATGAATCTGTCGATGAGCTTCGGGATAGAGTTAAGGGAGTCTCTGCAAA
GCCATTTATCGAGACCCTTCCTTCTATCGACGCTTTGCATTGTGACATTGGAAATGCTGC
AGAGTTTTTCCGAATATTCCAGCTAGAAATAGGAGAAGTCTACAAAAACGGCAAAGCTCC
CATAGAAGAACGAAAGAAATGGCAGGCAACGCTTGACAAACACCTTAGAAAGAAGATGAA
CTTAAAGCCTATTATGAGAAT
>MW04
GTCAGACCATGAAACTTTGACCGCCATCTTGGGCCCTCTGATAGCTGAAAGAGAGTCCAT
GAAATCCAGTGAGCTCCTGCTAGAAATTGGTGGAATTCGTAGAAGCTTCAAGTTTGTTTT
CCGGGGTACAGGTTATGATGAAAAGTTGGTGCGTGAGGTAGAAGGTCTYGAAGCCTCAGG
TTCTGTCTACATTTGTACTCTTTGTGATGCCACCCGCCTTGAAGCTTCTCAGAACTTGGT
GTTCCATTCCATAACCAGAAGCCACAATGAGAACTTGCAACGCTACGAAACATGGAGATC
CAACCCCCACCATGAATCTGTCGATGAGCTTCGGGATAGAGTTAAGGGAGTCTCTGCAAA
GCCATTTATCGAGACCCTTCCTTCTATCGACGCTTTGCATTGTGACATTGGAAATGCTGC
AGAGTTTTTCCGAATATTCCAGCTAGAAATAGGAGAAGTCTACAAAAACGGCAAAGCTCC
CATAGAAGAACGAAAGAAATGGCAGGCAACGCTTGACAAACACCTTAGAAAGAAGATGAA
CTTAAAGCCTATTATGAGAAT
>MW04_5
GTCAGACCATGAAACTTTGACCGCCATCTTGGGCCCTCTGATAGCTGAAAGAGAGTCCAT
GAAATCCAGTGAGCTCCTGCTAGAAATTGGTGGAATTCGTAGAAGCTTCAAGTTTGTTTT
CCGGGGTACAGGTTATGATGAAAAGTTGGTGCGTGAGGTAGAAGGTCTCGAAGCCTCAGG
TTCTGTSTACATTTGTACTCTTTGTGATGCCACCCGCCTTGAAGCTTCTCAGAACTTGGT
GTTCCATTCCATAACCAGAAGCCACAATGAGAACTTGCAACGMTACGAAACATGGAGATC
CAACCCCCACCATGAATCTGTCGATGAGCTTCGGGATAGAGTTAAGGGAGTCTCTGCAAA
GCCATTTATCGAGACCCTTCCTTCYATCGACGCTTTGCATTGTGACATTGGAAATGCTGC
AGAGTTTTTCCGAATATTCCAGCTAGAAATAGGAGAAGTCTACAAAAACGGCAAAGCTCC
CATAGAAGAACGAAAGAAATGGCAGGCAACGCTTGACAAACACCTTAGAAAGAAGATGAA
CTTAAAGCCTATTATGAGAAT
>MW05_5
GTCAGACCATGAAACTTTGACCGCCATCTTGGGCCCTCTGATAGCTGAAAGAGAGTCCAT
GAAATCCAGTGAGCTCCTGCTAGAAATTGGTGGAATTCGTAGAAGCTTCAAGTTTGTTTT
CCGGGGTACAGGTTATGATGAAAAGTTGGTGCGTGAGGTAGAAGGTCTYGAAGCCTCAGG
TTCTGTCTACATTTGTACTCTTTGTGATGCCACCCGCCTTGAAGCTTCTCAGAACTTGGT
GTTCCATTCCATAACCAGAAGCCACAATGAGAACTTGCAACGCTACGAAACATGGAGATC
CAACCCCCACCATGAATCTGTCGATGAGCTTCGGGATAGAGTTAAGGGAGTCTCTGCAAA
GCCATTTATCGAGACCCTTCCTTCYATCGACGCTTTGCATTGTGACATTGGAAATGCTGC
AGAGTTTTTCCGAATATTCCAGCTAGAAATAGGAGAAGTCTACAAAAACGGCAAAGCTCC
CATAGAAGAACGAAAGAAATGGCAGGCAACGCTTGACAAACACCTTAGAAAGAAGATGAA
CTTAAAGCCTATTATGAGAAT
>MW0_5
GTCAGACCATGAAACTTTGACCGCCATCTTGGGCCCTCTGATAGCTGAAAGAGAGTCCAT
GAAATCCAGTGAGCTCCTGCTAGAAATTGGTGGAATTCGTAGAAGCTTCAAGTTTGTTTT
CCGGGGTACAGGTTATGATGAAAAGTTGGTGCGTGAGGTAGAAGGTCTYGAAGCCTCAGG
TTCTGTCTACATTTGTACTCTTTGTGATGCCACCCGCCTTGAAGCTTCTCAGAACTTGGT
GTTCCATTCCATAACCAGAAGCCACAATGAGAACTTGCAACGCTACGAAACATGGAGATC
CAACCCCCACCATGAATCTGTCGATGAGCTTCGGGATAGAGTTAAGGGAGTCTCTGCAAA
GCCATTTATCGAGACCCTTCCTTCTATCGACGCTTTGCATTGTGACATTGGAAATGCTGC
AGAGTTTTTCCGAATATTCCAGCTAGAAATAGGAGAAGTCTACAAAAACGGCAAAGCTCC
CATAGAAGAACGAAAGAAATGGCAGGCAACGCTTGACAAACACCTTAGAAAGAAGATGAA
CTTAAAGCCTATTATGAGAAT
>SG01
GTCAGACCATGAAACTTTGACCGCCATCTTGGGCCCTCTGATAGCTGAAAGAGAGTCCAT
GAAATCCAGTGAGCTCCTGCTAGAAATTGGTGGAATTCGTAGAAGCTTCAAGTTTGTTTT
CCGGGGTACAGGTTATGATGAAAAGTTGGTGCGTGAGGTAGAAGGTCTCGAAGCCTCAGG
TTCTGTCTACATTTGTACTCTTTGTGATGCCACCCGCCTTGAAGCTTCTCAGAACTTGGT
GTTCCATTCCATAACCAGAAGCCACAATGAGAACTTGCAACGCTACGAAACATGGAGATC
CAACCCCCACCATGAATCTGTCGATGAGCTTCGGGATAGAGTTAAGGGAGTCTCTGCAAA
GCCATTTATCGAGACCCTTCCTTCTATCGACGCTTTGCATTGTGACATTGGAAATGCTGC
AGAGTTTTTCCGAATATTCCAGCTAGAAATAGGAGAAGTCTACAAAAACGGCAAAGCTCC
CATAGAAGAACGAAAGAAATGGCAGGCAACGCTTGACAAACACCTTAGAAAGAAGATGAA
CTTAAAGCCTATTATGAGAAT
>SG02
GTCAGACCATGAAACTTTGACCGCCATCTTGGGCCCTCTGATAGCTGAAAGAGAGTCCAT
GAAATCCAGTGAGCTCCTGCTAGAAATTGGTGGAATTCGTAGAAGCTTCAAGTTTGTTTT
CCGGGGTACAGGTTATGATGAAAAGTTGGTGCGTGAGGTAGAAGGTCTYGAAGCCTCAGG
TTCTGTCTACATTTGTACTCTTTGTGATGCCACCCGCCTTGAAGCTTCTCAGAACTTGGT
GTTCCATTCCATAACCAGAAGCCACAATGAGAACTTGCAACGCTACGAAACATGGAGATC
CAACCCCCACCATGAATCTGTCGATGAGCTTCGGGATAGAGTTAAGGGAGTCTCTGCAAA
GCCATTTATCGAGACCCTTCCTTCTATCGACGCTTTGCATTGTGACATTGGAAATGCTGC
AGAGTTTTTCCGAATATTCCAGCTAGAAATAGGAGAAGTCTACAAAAACGGCAAAGCTCC
CATAGAAGAACGAAAGAAATGGCAGGCAACGCTTGACAAACACCTTAGAAAGAAGATGAA
CTTAAAGCCTATTATGAGAAT
>SG03
GTCAGACCATGAAACTTTGACCGCCATCTTGGGCCCTCTGATAGCTGAAAGAGAGTCCAT
GAAATCCAGTGAGCTCCTGCTAGAAATTGGTGGAATTCGTAGAAGCTTCAAGTTTGTTTT
CCGGGGTACAGGTTATGATGAAAAGTTGGTGCGTGAGGTAGAAGGTCTCGAAGCCTCAGG
TTCTGTSTACATTTGTACTCTTTGTGATGCCACCCGCCTTGAAGCTTCTCAGAACTTGGT
GTTCCATTCCATAACCAGAAGCCACAATGAGAACTTGCAACGMTACGAAACATGGAGATC
CAACCCCCACCATGAATCTGTCGATGAGCTTCGGGATAGAGTTAAGGGAGTCTCTGCAAA
GCCATTTATCGAGACCCTTCCTTCTATCGACGCTTTGCATTGTGACATTGGAAATGCTGC
AGAGTTTTTCCGAATATTCCAGCTAGAAATAGGAGAAGTCTACAAAAACGGCAAAGCTCC
CATAGAAGAACGAAAGAAATGGCAGGCAACGCTTGACAAACACCTTAGAAAGAAGATGAA
CTTAAAGCCTATTATGAGAAT
>SG04
GTCAGACCATGAAACTTTGACCGCCATCTTGGGCCCTCTGATAGCTGAAAGAGAGTCCAT
GAAATCCAGTGAGCTCCTGCTAGAAATTGGTGGAATTCGTAGAAGCTTCAAGTTTGTTTT
CCGGGGTACAGGTTATGATGAAAAGTTGGTGCGTGAGGTAGAAGGTCTCGAAGCCTCAGG
TTCTGTCTACATTTGTACTCTTTGTGATGCCACCCGCCTTGAAGCTTCTCAGAACTTGGT
GTTCCATTCCATAACCAGAAGCCACAATGAGAACTTGCAACGCTACGAAACATGGAGATC
CAACCCCCACCATGAATCTGTCGATGAGCTTCGGGATAGAGTTAAGGGAGTCTCTGCAAA
GCCATTTATCGAGACCCTTCCTTCTATCGACGCTTTGCATTGTGACATTGGAAATGCTGC
AGAGTTTTTCCGAATATTCCAGCTAGAAATAGGAGAAGTCTACAAAAACGGCAAAGCTCC
CATAGAAGAACGAAAGAAATGGCAGGCAACGCTTGACAAACACCTTAGAAAGAAGATGAA
CTTAAAGCCTATTATGAGAAT
>SJ01_5
GTCAGACCATGAAACTTTGACCGCCATCTTGGGCCCTCTGATAGCTGAAAGAGAGTCCAT
GAAATCCAGTGAGCTCCTGCTAGAAATTGGTGGAATTCGTAGAAGCTTCAAGTTTGTTTT
CCGGGGTACAGGTTATGATGAAAAGTTGGTGCGTGAGGTAGAAGGTCTCGAAGCCTCAGG
TTCTGTGTACATTTGTACTCTTTGTGATGCCACCCGCCTTGAAGCTTCTCAGAACTTGGT
GTTCCATTCCATAACCAGAAGCCACAATGAGAACTTGCAACGATACGAAACATGGAGATC
CAACCCCCACCATGAATCTGTCGATGAGCTTCGGGATAGAGTTAAGGGAGTCTCTGCAAA
GCCATTTATCGAGACCCTTCCTTCTATCGACGCTTTGCATTGTGACATTGGAAATGCTGC
AGAGTTTTTCCGAATATTCCAGCTAGAAATAGGAGAAGTCTACAAAAACGGCAAAGCTCC
CATAGAAGAACGAAAGAAATGGCAGGCAACGCTTGACAAACACCTTAGAAAGAAGATGAA
CTTAAAGCCTATTATGAGAAT
>SJ02_5
GTCAGACCATGAAACTTTGACCGCCATCTTGGGCCCTCTGATAGCTGAAAGAGAGTCCAT
GAAATCCAGTGAGCTCCTGCTAGAAATTGGTGGAATWCGTAGAAGCTTCAAGTTTGTTTT
CCGGGGTACAGGTTATGATGAAAAGTTGGTGCGTGAGGTAGAAGGTCTCGAAGCCTCAGG
TTCTGTSTACATTTGTACTCTTTGTGATGCCACCCGCCTTGAAGCTTCTCAGAACTTGGT
GTTCCATTCCATAACCAGAAGYCACAATGAGAACTTGCAACGMTACGAAACATGGAGATC
CAACCCCCACCATGAATCTGTSGATGAGCTTCGGGATAGAGTTAAGGGAGTCTCTGCAAA
GCCATTTATCGAGACCCTTCCTTCTATCGACGCTTTGCATTGTGACATTGGAAATGCTGC
AGAGTTTTTYCGAATATTCCAGCTAGAAATAGGAGAAGTYTACAAAAACGGCAAAGCTCC
CRTAGAAGAACGAAAGAAATGGCAGGCAACGCTTGACAAACACCTTAGAAAGAAGATGAA
CTTAAAGCCTATTATGAGAAT
>SR01
ATCAGACCATGAAACTTTGACCGCCATCTTGGGCCCTCTGATAGCTGAAAGAGAGTCCAT
GAAATCCAGTGAGCTCCTGCTAGAAATTGGTGGAATACGTAGAAGCTTCAAGTTTGTTTT
CCGGGGTACAGGTTATGATGAAAAGTTGGTGCGTGAGGTAGAAGGTCTCGAAGCCTCAGG
TTCTGTCTACATTTGTACTCTTTGTGATGCCACCCGCCTTGAAGCTTCTCAGAACTTGGT
GTTCCATTCCATAACCAGAAGTCACAATGAGAACTTGCAACGCTACGAAACATGGAGATC
CAACCCCCACCATGAATCTGTGGATGAGCTTCGGGATAGAGTTAAGGGAGTCTCTGCAAA
GCCATTTATCGAGACCCTTCCTTCTATCGACGCTTTGCATTGTGACATTGGAAATGCTGC
AGAGTTTTTTCGAATATTCCAGCTAGAAATAGGAGAAGTTTACAAAAACGGCAAAGCTCC
CGTAGAAGAACGAAAGAAATGGCAGGCAACGCTTGACAAACACCTTAGAAAGAAGATGAA
CTTAAAGCCTATTATGAGAAT
>SR02
ATCAGACCATGAAACTTTGACCGCCATCTTGGGCCCTCTGATAGCTGAAAGAGAGTCCAT
GAAATCCAGTGAGCTCCTGCTAGAAATTGGTGGAATACGTAGAAGCTTCAAGTTTGTTTT
CCGGGGTACAGGTTATGATGAAAAGTTGGTGCGTGAGGTAGAAGGTCTCGAAGCCTCAGG
TTCTGTCTACATTTGTACTCTTTGTGATGCCACCCGCCTTGAAGCTTCTCAGAACTTGGT
GTTCCATTCCATAACCAGAAGTCACAATGAGAACTTGCAACGCTACGAAACATGGAGATC
CAACCCCMACCATGAATCTGTGGATGAGCTTCGGGATAGAGTTAAGGGAGTCTCTGCAAA
GCCATTTATCGAGACCCTTCCTTCTATCGACGCTTTGCATTGTGACATTGGAAATGCTGC
AGAGTTTTTTCGAATATTCCAGCTAGAAATAGGAGAAGTTTACAAAAACGGCAAAGCTCC
CGTAGAAGAACGAAAGAAATGGCAGGCAACGCTTGACAAACACCTTAGAAAGAAGATGAA
CTTAAAGCCTATTATGAGAAT
>SR03
ATCAGACCATGAAACTTTGACCGCCATCTTGGGCCCTCTGATAGCTGAAAGAGAGTCCAT
GAAATCCAGTGAGCTCCTGCTAGAAATTGGTGGAATACGTAGAAGCTTCAAGTTTGTTTT
CCGGGGTACAGGTTATGATGAAAAGTTGGTGCGTGAGGTAGAAGGTCTCGAAGCCTCAGG
TTCTGTCTACATTTGTACTCTTTGTGATGCCACCCGCCTTGAAGCTTCTCAGAACTTGGT
GTTCCATTCCATAACCAGAAGTCACAATGAGAACTTGCAACGCTACGAAACATGGAGATC
CAACCCCCACCATGAATCTGTGGATGAGCTTCGGGATAGAGTTAAGGGAGTCTCTGCAAA
GCCATTTATCGAGACCCTTCCTTCTATCGACGCTTTGCATTGTGACATTGGAAATGCTGC
AGAGTTTTTTCGAATATTCCAGCTAGAAATAGGAGAAGTTTACAAAAACGGCAAAGCTCC
CGTAGAAGAACGAAAGAAATGGCAGGCAACGCTTGACAAACACCTTAGAAAGAAGATGAA
CTTAAAGCCTATTATGAGAAT
>SR04
ATCAGACCATGAAACTTTGACCGCCATCTTGGGCCCTCTGATAGCTGAAAGAGAGTCCAT
GAAATCCAGTGAGCTCCTGCTAGAAATTGGTGGAATACGTAGAAGCTTCAAGTTTGTTTT
CCGGGGTACAGGTTATGATGAAAAGTTGGTGCGTGAGGTAGAAGGTCTCGAAGCCTCAGG
TTCTGTCTACATTTGTACTCTTTGTGATGCCACCCGCCTTGAAGCTTCTCAGAACTTGGT
GTTCCATTCCATAACCAGAAGTCACAATGAGAACTTGCAACGCTACGAAACATGGAGATC
CAACCCCCACCATGAATCTGTGGATGAGCTTCGGGATAGAGTTAAGGGAGTCTCTGCAAA
GCCATTTATCGAGACCCTTCCTTCTATCGACGCTTTGCATTGTGACATTGGAAATGCTGC
AGAGTTTTTTCGAATATTCCAGCTAGAAATAGGAGAAGTTTACAAAAACGGCAAAGCTCC
CGTAGAAGAACGAAAGAAATGGCAGGCAACGCTTGACAAACACCTTAGAAAGAAGATGAA
CTTAAAGCCTATTATGAGAAT
>SW01_5
ATCAGACCATGAAACTTTGACCGCCATCTTGGGCCCTCTGATAGCTGAAAGAGAGTCCAT
GAAATCCAGTGAGCTCCTGCTAGAAATTGGTGGAATACGTAGAAGCTTCAAGTTTGTTTT
CCGGGGTACAGGTTATGATGAAAAGTTGGTGCGTGAGGTAGAAGGTCTCGAAGCCTCAGG
TTCTGTCTACATTTGTACTCTTTGTGATGCCACCCGCCTTGAAGCTTCTCAGAACTTGGT
GTTCCATTCCATAACCAGAAGTCACAATGAGAACTTGCAACGCTACGAAACATGGAGATC
CAACCCCCACCATGAATCTGTGGATGAGCTTCGGGATAGAGTTAAGGGAGTCTCTGCAAA
GCCATTTATCGAGACCCTTCCTTCTATCGACGCTTTGCATTGTGACATTGGAAATGCTGC
AGAGTTTTTTCGAATATTCCAGCTAGAAATAGGAGAAGTTTACAAAAACGGCAAAGCTCC
CGTAGAAGAACGAAAGAAATGGCAGGCAACRCTTGACAAACACCTTAGAAAGAAGATGAA
CTTAAAGCCTATTATGAGAAT
>SW02_5
ATCAGACCATGAAACTTTGACCGCCATCTTGGGCCCTCTGATAGCTGAAAGAGAGTCCAT
GAAATCCAGTGAGCTCCTGCTAGAAATTGGTGGAATWCGTAGAAGCTTCAAGTTTGTTTT
CCGGGGTACAGGTTATGATGAAAAGTTGGTGCGTGAGGTAGAAGGTCTCGAAGCCTCAGG
TTCTGTCTACATTTGTACTCTTTGTGATGCCACCCGCCTTGAAGCTTCTCAGAACTTGGT
GTTCCATTCCATAACCAGAAGTCACAATGAGAACTTGCAACGCTACGAAACATGGAGATC
CAACCCCCACCATGAATCTGTGGATGAGCTTCGGGATAGAGTTAAGGGAGTCTCTGCAAA
GCCATTTATCGAGACCCTTCCTTCTATCGAYGCTTTGCATTGTGACATTGGAAATGCTGC
AGAGTTTTTYCGAATATTCCAGCTAGAAATAGGAGAAGTYTACAAAAACGGCAAAGCTCC
CRTAGAAGAACGAAAGAAATGGCAGGCAACRCTTGACAAACACCTTAGAAAGAAGATGAA
CTTAAAGCCTATTATGAGAAT
>YI01
GTCAGACCATGAAACTTTGACCGCCATCTTGGGCCCTCTGATAGCTGAAAGAGAGTCCAT
GAAATCCAGTGAGCTCCTGCTAGAAATTGGTGGAATTCGTAGAAGCTTCAAGTTTGTTTT
CCGGGGTACAGGTTATGATGAAAAGTTGGTGCGTGAGGTAGAAGGTCTYGAAGCCTCAGG
TTCTGTCTACATTTGTACTCTTTGTGATGCCACCCGCCTTGAAGCTTCTCAGAACTTGGT
GTTCCATTCCATAACCAGAAGCCACAATGAGAACTTGCAACGCTACGAAACATGGAGATC
CAACCCCCACCATGAATCTGTCGATGAGCTTCGGGATAGAGTTAAGGGAGTCTCTGCAAA
GCCATTTATCGAGACCCTTCCTTCTATCGACGCTTTGCATTGTGACATTGGAAATGCTGC
AGAGTTTTTCCGAATATTCCAGCTAGAAATAGGAGAAGTCTACAAAAACGGCAAAGCTCC
CATAGAAGAACGAAAGAAATGGCAGGCAACGCTTGACAAACACCTTAGAAAGAAGATGAA
CTTAAAGCCTATTATGAGAAT
>YI02
ATCAGACCATGAAACTTTGACCGCCATCTTGGGCCCTCTGATAGCTGAAAGAGAGTCCAT
GAAATCCAGTGAGCTCCTGCTAGAAATTGGTGGAATWCGTAGAAGCTTCAAGTTTGTTTT
CYGGGGTACAGGTTATGATGAAAAGTTGGTGCGTGAGGTAGAAGGTCTCGAAGCCTCAGG
TTCTGTCTACATTTGTACTCTTTGTGATGCCACCCGCCTTGAAGCTTCTCAGAACTTGGT
GTTCCATTCCATAACCAGAAGYCACAATGAGAACTTGCAACGCTACGAAACATGGAGATC
CAACCCCCACCATGAATCTGTSGATGAGCTTCGGGATAGAGTTAAGGGAGTCTCTGCAAA
GCCATTTATCGAGACCCTTCCTTCTATCGACGCTTTGCATTGTGACATTGGAAATGCTGC
AGAGTTTTTYCGAATATTCCAGCTAGAAATAGGAGAAGTYTACAAAAACGGCAAAGCTCC
CRTAGAAGAACGAAAGAAATGGCAGGCAACGCTTGACAAACACCTTAGAAAGAAGATGAA
CTTAAAGCCTATTATGAGAAT
>YI03
GTCAGACCATGAAACTTTGACCGCCATCTTGGGCCCTCTGATAGCTGAAAGAGAGTCCAT
GAAATCCAGTGAGCTCCTGCTAGAAATTGGTGGAATTCGTAGAAGCTTCAAGTTTGTTTT
CCGGGGTACAGGTTATGATGAAAAGTTGGTGCGTGAGGTAGAAGGTCTCGAAGCCTCAGG
TTCTGTCTACATTTGTACTCTTTGTGATGCCACCCGCCTTGAAGCTTCTCAGAACTTGGT
GTTCCATTCCATAACCAGAAGCCACAATGAGAACTTGCAACGCTACGAAACATGGAGATC
CAACCCCCACCATGAATCTGTCGATGAGCTTCGGGATAGAGTTAAGGGAGTCTCTGCAAA
GCCATTTATCGAGACCCTTCCTTCYATCGACGCTTTGCATTGTGACATTGGAAATGCTGC
AGAGTTTTTCCGAATATTCCAGCTAGAAATAGGAGAAGTCTACAAAAACGGCAAAGCTCC
CATAGAAGAACGAAAGAAATGGCAGGCAACGCTTGACAAACACCTTAGAAAGAAGATGAA
CTTAAAGCCTATTATGAGAAT
