# Supplementary material for: Development of molecular identification methods for Dryophytes suweonensis and D. japonicus, and their hybrids
Source: PeerJ. 2024 Jan 19;12:e16728. doi: 10.7717/peerj.16728 (PMC10802155; doi:10.7717/peerj.16728)
Supplement: Supplemental Information 4 [file peerj-12-16728-s004.zip › SIAH.fas]

>AW01_4
YTGTAACGTTGTTATGGATTTATGCTGATGCATAAGGTGTGGCATCACTGCATCCAGGGA
CCCTTGCCATTTACAGGATGCTCCAGGGCAGGGACAGGAGTACGGTCGAAATTCACACAG
CTCTTCGTGGTCAGCTTTCTCTGTATGTGGCAAAGTTACCTCGCAACCAGAAGARGCGTA
TTTGCAGGGGAATAGGACAGAGTTGGCAACTTTTTCCATTGCCAGATTGCGGATAGATCC
CAAGGGCCCTCTGCAGGTTGGGCAACA
>AW02_4
TTGTAACGTTGTTATGGATTTATGCTGATGCATAAGGTGTGGCATCACTGCATCCAGGGA
CCCTTGCCATTTACAGGATGCTCCAGGGCAGGGACAGGAGTACGGTCGAAATTCACACAG
CTCTTCGTGGTCAGCTTTCTCTGTATGTGGCAAAGTTACCTCGCAACCAGAAGARGCGTA
TTTGCAGGGGAATAGGACAGAGTTGGCAACTTTTTCCATTGCCAGATTGCGGATAGATCC
CAAGGGCCCTCTGCAGGTTGGGCAACA
>BD01
CTGTAACGTTGTTATGGATTTATGCTGATGCATAAGGTGTGGCATCACTGCATCCAGGGA
CCCTTGCCATTTACAGGATGCTCCAGGGCAGGGACAGGAGTACGGTCGAAATTCACACAG
CTCTTCGTGGTCAGCTTTCTCTGTATGTGGCAAAGTTACCTCGCAACCAGAAGAAGCGTA
TTTGCAGGGGAATAGGACAGAGTTGGCAACTTTTTCCATTGCCAGATTGCGGATAGATCC
CAAGGGCCCTCTGCAGGTTGGGCAACA
>BD02
CTGTAACGTTGTTATGGATTTATGCTGATGCATAAGGTGTGGCATCACTGCATCCAGGGA
CCCTTGCCATTTACAGGATGCTCCAGGGCAGGGACAGGAGTACGGTCGAAATTCACACAG
CTCTTCGTGGTCAGCTTTCTCTGTATGTGGCAAAGTTACCTCGCAACCAGAAGAAGCGTA
TTTGCAGGGGAATAGGACAGAGTTGGCAACTTTTTCCATTGCCAGATTGCGGATAGATCC
CAAGGGCCCTCTGCAGGTTGGGCAACA
>BD03
CTGTAACGTTGTTATGGATTTATGCTGATGCATAAGGTGTGGCATCACTGCATCCAGGGA
CCCTTGCCATTTACAGGATGCTCCAGGGCAGGGACAGGAGTACGGTCGAAATTCACACAG
CTCTTCGTGGTCAGCTTTCTCTGTATGTGGCAAAGTTACCTCGCAACCAGAAGAAGCGTA
TTTGCAGGGGAATAGGACAGAGTTGGCAACTTTTTCCATTGCCAGATTGCGGATAGATCC
CAAGGGCCCTCTGCAGGTTGGGCAACA
>BD04
CTGTAACGTTGTTATGGATTTATGCTGATGCATAAGGTGTGGCATCACTGCATCCAGGGA
CCCTTGCCATTTACAGGATGCTCCAGGGCAGGGACAGGAGTACGGTCGAAATTCACACAG
CTCTTCGTGGTCAGCTTTCTCTGTATGTGGCAAAGTTACCTCGCAACCAGAAGAAGCGTA
TTTGCAGGGGAATAGGACAGAGTTGGCAACTTTTTCCATTGCCAGATTGCGGATAGATCC
CAAGGGCCCTCTGCAGGTTGGGCAACA
>BD05
TTGTAACGTTGTTATGGATTTATGCTGATGCATAAGGTGTGGCATCACTGCATCCAGGGA
CCCTTGCCATTTACAGGATGCTCCAGGGCAGGGACAGGAGTACGGTCGAAATTCACACAG
CTCTTCGTGGTCAGCTTTCTCTGTATGTGGCAAAGTTACCTCGCAACCAGAAGAGGCGTA
TTTGCAGGGGAATAGGACAGAGTTGGCAACTTTTTCCATTGCCAGATTGCGGATAGATCC
CAAGGGCCCTCTGCAGGTTGGGCAACA
>BD06
CTGTAACGTTGTTATGGATTTATGCTGATGCATAAGGTGTGGCATCACTGCATCCAGGGA
CCCTTGCCATTTACAGGATGCTCCAGGGCAGGGACAGGAGTACGGTCGAAATTCACACAG
CTCTTCGTGGTCAGCTTTCTCTGTATGTGGCAAAGTTACCTCGCAACCAGAAGAAGCGTA
TTTGCAGGGGAATAGGACAGAGTTGGCAACTTTTTCCATTGCCAGATTGCGGATAGATCC
CAAGGGCCCTCTGCAGGTTGGGCAACA
>CN01_4
TTGTAACGTTGTTATGGATTTATGCTGATGCATAAGGTGTGGCATCACTGCATCCAGGGA
CCCTTGCCATTTACAGGATGCTCCAGGGCAGGGACAGGAGTACGGTCGAAATTCACACAG
CTCTTCGTGGTCAGCTTTCTCTGTATGTGGCAAAGTTACCTCGCAACCAGAAGARGCGTA
TTTGCAGGGGAATAGGACAGAGTTGGCAACTTTTTCCATTGCCAGATTGCGGATAGATCC
CAAGGGCCCTCTGCAGGTTGGGCAACA
>CN01_5
YTGTAACGTTGTTATGGATTTATGCTGATGCATAAGGTGTGGCATCACTGCATCCAGGGA
CCCTTGCCATTTACAGGATGCTCCAGGGCAGGGACAGGAGTACGGTCGAAATTCACACAG
CTCTTCGTGGTCAGCTTTCTCTGTATGTGGCAAAGTTACCTCGCAACCAGAAGARGCGTA
TTTGCAGGGGAATAGGACAGAGTTGGCAACTTTTTCCATTGCCAGATTGCGGATAGATCC
CAAGGGCCCTCTGCAGGTTGGGCAACA
>CN02_4
CTGTAACGTTGTTATGGATTTATGCTGATGCATAAGGTGTGGCATCACTGCATCCAGGGA
CCCTTGCCATTTACAGGATGCTCCAGGGCAGGGACAGGAGTACGGTCGAAATTCACACAG
CTCTTCGTGGTCAGCTTTCTCTGTATGTGGCAAAGTTACCTCGCAACCAGAAGAAGCGTA
TTTGCAGGGGAATAGGACAGAGTTGGCAACTTTTTCCATTGCCAGATTGCGGATAGATCC
CAAGGGCCCTCTGCAGGTTGGGCAACA
>CN02_5
TTGTAACGTTGTTATGGATTTATGCTGATGCATAAGGTGTGGCATCACTGCATCCAGGGA
CCCTTGCCATTTACAGGATGCTCCAGGGCAGGGACAGGAGTACGGTCGAAATTCACACAG
CTCTTCGTGGTCAGCTTTCTCTGTATGTGGCAAAGTTACCTCGCAACCAGAAGARGCGTA
TTTGCAGGGGAATAGGACAGAGTTGGCAACTTTTTCCATTGCCAGATTGCGGATAGATCC
CAAGGGCCCTCTGCAGGTTGGGCAACA
>DJ
TTGTAACGTTGTTATGGATTTATGCTGATGCATAAGGTGTGGCATCACTGCATCCAGGGA
CCCTTGCCATTTACAGGATGCTCCAGGGCAGGGACAGGAGTACGGTCGAAATTCACACAG
CTCTTCGTGGTCAGCTTTCTCTGTATGTGGCAAAGTTACCTCGCAACCAGAAGAGGCGTA
TTTGCAGGGGAATAGGACAGAGTTGGCAACTTTTTCCATTGCCAGATTGCGGATAGATCC
CAAGGGCCCTCTGCAGGTTGGGCAACA
>GL01_4
TTGTAGCGTTGTTATGGATTTATGCTGATGCATAAGGTGTGGCATCACTGCATCCAGGGA
CCCTTGCCATTTACAGGATGCTCCAGGGCAGGGACAGGAGTACGGTCGAAATTCACACAG
CTCTTCGTGGTCAGCTTTCTCTGTATGTGGCAAAGTTACCTCGCAACCAGAAGAGGCGTA
TTTGCAGGGGAATAGGACAGAGTTGGCAACTTTTTCCATTGCCAGATTGCGGATAGATCC
CAAGGGCCCYCTGCAGGTTGGGCAACA
>GL02_4
TTGTAACGTTGTTATGGATTTATGCTGATGCATAAGGTGTGGCATCACTGCATCCAGGGA
CCCTTGCCATTTACAGGATGCTCCAGGGCAGGGACAGGAGTACGGTCGAAATTCACACAG
CTCTTCGTGGTCAGCTTTCTCTGTATGTGGCAAAGTTACCTCGCAACCAGAAGARGCGTA
TTTGCAGGGGAATAGGACAGAGTTGGCAACTTTTTCCATTGCCAGATTGCGGATAGATCC
CAAGGGCCCTCTGCAGGTTGGGCAACA
>GL02_5
TTGTAACGTTGTTATGGATTTATGCTGATGCATAAGGTGTGGCATCACTGCATCCAGGGA
CCCTTGCCATTTACAGGATGCTCCAGGGCAGGGACAGGAGTACGGTCGAAATTCACACAG
CTCTTCGTGGTCWGCTTTCTCTGTATGTGGCAAAGTTACCTCGCAACCAGAAGAGGCGTA
TTTGCAGGGGAATAGGACAGAGTTGGCAACTTTTTCCATTGCCAGATTGCGGATAGATCC
CAAGGGCCCTCTGCAGGTTGGGCAACA
>GL03_4
TTGTARCGTTGTTATGGATTTATGCTGATGCATAAGGTGTGGCATCACTGCATCCAGGGA
CCCTTGCCATTTACAGGATGCTCCAGGGCAGGGACAGGAGTACGGTCGAAATTCACACAG
CTCTTCGTGGTCAGCTTTCTCTGTATGTGGCAAAGTTACCTCGCAACCAGAAGARGCGTA
TTTGCAGGGGAATAGGACAGAGTTGGCAACTTTTTCCATTGCCAGATTGCGGATAGATCC
CAAGGGCCCTCTGCAGGTTGGGCAACA
>GL03_5
TTGTAACGTTGTTATGGATTTATGCTGATGCATAAGGTGTGGCATCACTGCATCCAGGGA
CCCTTGCCATTTACAGGATGCTCCAGGGCAGGGACAGGAGTACGGTCGAAATTCACACAG
CTCTTCGTGGTCAGCTTTCTCTGTATGTGGCAAAGTTACCTCGCAACCAGAAGARGCGTA
TTTGCAGGGGAATAGGACAGAGTTGGCAACTTTTTCCATTGCCAGATTGCGGATAGATCC
CAAGGGCCCTCTGCAGGTTGGGCAACA
>HW01_4
CTGTAACGTTGTTATGGATTTATGCTGATGCATAAGGTGTGGCATCACTGCATCCAGGGA
CCCTTGCCATTTACAGGATGCTCCAGGGCAGGGACAGGAGTACGGTCGAAATTCACACAG
CTCTTCGTGGTCAGCTTTCTCTGTATGTGGCAAAGTTACCTCGCAACCAGAAGAAGCGTA
TTTGCAGGGGAATAGGACAGAGTTGGCAACTTTTTCCATTGCCAGATTGCGGATAGATCC
CAAGGGCCCTCTGCAGGTTGGGCAACA
>HW02_4
TTGTARCGTTGTTATGGATTTATGCTGATGCATAAGGTGTGGCATCACTGCATCCAGGGA
CCCTTGCCATTTACAGGATGCTCCAGGGCAGGGACAGGAGTACGGTCGAAATTCACACAG
CTCTTCGTGGTCAGCTTTCTCTGTATGTGGCAAAGTTACCTCGCAACCAGAAGARGCGTA
TTTGCAGGGGAATAGGACAGAGTTGGCAACTTTTTCCATTGCCAGATTGCGGATAGATCC
CAAGGGCCCTCTGCAGGTTGGGCAACA
>HW02_5
ttgtAACGTTGTTATGGATTTATGCTGATGCATAAGGTGTGGCATCACTGCATCCAGGGA
CCCTTGCCATTTACAGGATGCTCCAGGGCAGGGACAGGAGTACGGTCGAAATTCACACAG
CTCTTCGTGGTCAGCTTTCTCTGTATGTGGCAAAGTTACCTCGCAACCAGAAGAGGCGTA
TTTGCAGGGGAATAGGACAGAGTTGGCAACTTTTTCCATTGCCAGATTGCGGATAGATCC
CAAGGGCCCTCTGCAGGTTGGGCAACA
>HY01
TTGTAACGTTGTTATGGATTTATGCTGATGCATAAGGTGTGGCATCACTGCATCCAGGGA
CCCTTGCCATTTACAGGATGCTCCAGGGCAGGGACAGGAGTACGGTCGAAATTCACACAG
CTCTTCGTGGTCAGCTTTCTCTGTATGTGGCAAAGTTACCTCGCAACCAGAAGAGGCGTA
TTTGCAGGGGAATAGGACAGAGTTGGCAACTTTTTCCATTGCCAGATTGCGGATAGATCC
CAAGGGCCCTCTGCAGGTTGGGCAACA
>HY02
TTGTARCGTTGTTATGGATTTATGCTGATGCATAAGGTGTGGCATCACTGCATCCAGGGA
CCCTTGCCATTTACAGGATGCTCCAGGGCAGGGACAGGAGTACGGTCGAAATTCACACAG
CTCTTCGTGGTCAGCTTTCTCTGTATGTGGCAAAGTTACCTCGCAACCAGAAGAGGCGTA
TTTGCAGGGGAATAGGACAGAGTTGGCAACTTTTTCCATTGCCAGATTGCGGATAGATCC
CAAGGGCCCTCTGCAGGTTGGGCAACA
>HY03
TTGTARCGTTGTTATGGATTTATGCTGATGCATAAGGTGTGGCATCACTGCATCCAGGGA
CCCTTGCCATTTACAGGATGCTCCAGGGCAGGGACAGGAGTACGGTCGAAATTCACACAG
CTCTTCGTGGTCAGCTTTCTCTGTATGTGGCAAAGTTACCTCGCAACCAGAAGAGGCGTA
TTTGCAGGGGAATAGGACAGAGTTGGCAACTTTTTCCATTGCCAGATTGCGGATAGATCC
CAAGGGCCCTCTGCAGGTTGGGCAACA
>HY04
TTGTARCGTTGTTATGGATTTATGCTGATGCATAAGGTGTGGCATCACTGCATCCAGGGA
CCCTTGCCATTTACAGGATGCTCCAGGGCAGGGACAGGAGTACGGTCGAAATTCACACAG
CTCTTCGTGGTCAGCTTTCTCTGTATGTGGCAAAGTTACCTCGCAACCAGAAGAGGCGTA
TTTGCAGGGGAATAGGACAGAGTTGGCAACTTTTTCCATTGCCAGATTGCGGATAGATCC
CAAGGGCCCTCTGCAGGTTGGGCAACA
>JN02
tTGTAACGTTGTTATGGATTTATGCTGATGCATAAGGTGTGGCATCACTGCATCCAGGGA
CCCTTGCCATTTACAGGATGCTCCAGGGCAGGGACAGGAGTACGGTCGAAATTCACACAG
CTCTTCGTGGTCAGCTTTCTCTGTATGTGGCAAAGTTACCTCGCAACCAGAAGARGCGTA
TTTGCAGGGGAATAGGACAGAGTTGGCAACTTTTTCCATTGCCAGATTGCGGATAGATCC
CAAGGGCCCTCTGCAGGTTGGGCAACA
>JN03
CTGTAACGTTGTTATGGATTTATGCTGATGCATAAGGTGTGGCATCACTGCATCCAGGGA
CCCTTGCCATTTACAGGATGCTCCAGGGCAGGGACAGGAGTACGGTCGAAATTCACACAG
CTCTTCGTGGTCAGCTTTCTCTGTATGTGGCAAAGTTACCTCGCAACCAGAAGAAGCGTA
TTTGCAGGGGAATAGGACAGAGTTGGCAACTTTTTCCATTGCCAGATTGCGGATAGATCC
CAAGGGCCCTCTGCAGGTTGGGCAACA
>JR
TTGTAACGTTGTTATGGATTTATGCTGATGCATAAGGTGTGGCATCACTGCATCCAGGGA
CCCTTGCCATTTACAGGATGCTCCAGGGCAGGGACAGGAGTACGGTCGAAATTCACACAG
CTCTTCGTGGTCAGCTTTCTCTGTATGTGGCAAAGTTACCTCGCAACCAGAAGARGCGTA
TTTGCAGGGGAATAGGACAGAGTTGGCAACTTTTTCCATTGCCAGATTGCGGATAGATCC
CAAGGGCCCTCTGCAGGTTGGGCAACA
>JR01_5
TTGTAACGTTGTTATGGATTTATGCTGATGCATAAGGTGTGGCATCACTGCATCCAGGGA
CCCTTGCCATTTACAGGATGCTCCAGGGCAGGGACAGGAGTACGGTCGAAATTCACACAG
CTCTTCGTGGTCAGCTTTCTCTGTATGTGGCAAAGTTACCTCGCAACCAGAAGARGCGTA
TTTGCAGGGGAATAGGACAGAGTTGGCAACTTTTTCCATTGCCAGATTGCGGATAGATCC
CAAGGGCCCTCTGCAGGTTGGGCAACA
>JR02_5
TTGTAACGTTGTTATGGATTTATGCTGATGCATAAGGTGTGGCATCACTGCATCCAGGGA
CCCTTGCCATTTACAGGATGCTCCAGGGCAGGGACAGGAGTACGGTCGAAATTCACACAG
CTCTTCGTGGTCAGCTTTCTCTGTATGTGGCAAAGTTACCTCGCAACCAGAAGARGCGTA
TTTGCAGGGGAATAGGACAGAGTTGGCAACTTTTTCCATTGCCAGATTGCGGATAGATCC
CAAGGGCCCTCTGCAGGTTGGGCAACA
>JR03_5
CTGTAACGTTGTTATGGATTTATGCTGATGCATAAGGTGTGGCATCACTGCATCCAGGGA
CCCTTGCCATTTACAGGATGCTCCAGGGCAGGGACAGGAGTACGGTCGAAATTCACACAG
CTCTTCGTGGTCAGCTTTCTCTGTATGTGGCAAAGTTACCTCGCAACCAGAAGAAGCGTA
TTTGCAGGGGAATAGGACAGAGTTGGCAACTTTTTCCATTGCCAGATTGCGGATAGATCC
CAAGGGCCCTCTGCAGGTTGGGCAACA
>MW01
CTGTAACGTTGTTATGGATTTATGCTGATGCATAAGGTGTGGCATCACTGCATCCAGGGA
CCCTTGCCATTTACAGGATGCTCCAGGGCAGGGACAGGAGTACGGTCGAAATTCACACAG
CTCTTCGTGGTCAGCTTTCTCTGTATGTGGCAAAGTTACCTCGCAACCAGAAGARGCGTA
TTTGCAGGGGAATAGGACAGAGTTGGCAACTTTTTCCATTGCCAGATTGCGGATAGATCC
CAAGGGCCCTCTGCAGGTTGGGCAACA
>MW01_5
CTGTAACGTTGTTATGGATTTATGCTGATGCATAAGGTGTGGCATCACTGCATCCAGGGA
CCCTTGCCATTTACAGGATGCTCCAGGGCAGGGACAGGAGTACGGTCGAAATTCACACAG
CTCTTCGTGGTCAGCTTTCTCTGTATGTGGCAAAGTTACCTCGCAACCAGAAGAAGCGTA
TTTGCAGGGGAATAGGACAGAGTTGGCAACTTTTTCCATTGCCAGATTGCGGATAGATCC
CAAGGGCCCTCTGCAGGTTGGGCAACA
>MW02_5
TTGTAACGTTGTTATGGATTTATGCTGATGCATAAGGTGTGGCATCACTGCATCCAGGGA
CCCTTGCCATTTACAGGATGCTCCAGGGCAGGGACAGGAGTACGGTCGAAATTCACACAG
CTCTTCGTGGTCAGCTTTCTCTGTATGTGGCAAAGTTACCTCGCAACCAGAAGARGCGTA
TTTGCAGGGGAATAGGACAGAGTTGGCAACTTTTTCCATTGCCAGATTGCGGATAGATCC
CAAGGGCCCTCTGCAGGTTGGGCAACA
>MW02
CTGTAACGTTGTTATGGATTTATGCTGATGCATAAGGTGTGGCATCACTGCATCCAGGGA
CCCTTGCCATTTACAGGATGCTCCAGGGCAGGGACAGGAGTACGGTCGAAATTCACACAG
CTCTTCGTGGTCAGCTTTCTCTGTATGTGGCAAAGTTACCTCGCAACCAGAAGAAGCGTA
TTTGCAGGGGAATAGGACAGAGTTGGCAACTTTTTCCATTGCCAGATTGCGGATAGATCC
CAAGGGCCCTCTGCAGGTTGGGCAACA
>MW03_5
TTGTAACGTTGTTATGGATTTATGCTGATGCATAAGGTGTGGCATCACTGCATCCAGGGA
CCCTTGCCATTTACAGGATGCTCCAGGGCAGGGACAGGAGTACGGTCGAAATTCACACAG
CTCTTCGTGGTCAGCTTTCTCTGTATGTGGCAAAGTTACCTCGCAACCAGAAGARGCGTA
TTTGCAGGGGAATAGGACAGAGTTGGCAACTTTTTCCATTGCCAGATTGCGGATAGATCC
CAAGGGCCCTCTGCAGGTTGGGCAACA
>MW03
CTGTAACGTTGTTATGGATTTATGCTGATGCATAAGGTGTGGCATCACTGCATCCAGGGA
CCCTTGCCATTTACAGGATGCTCCAGGGCAGGGACAGGAGTACGGTCGAAATTCACACAG
CTCTTCGTGGTCAGCTTTCTCTGTATGTGGCAAAGTTACCTCGCAACCAGAAGAAGCGTA
TTTGCAGGGGAATAGGACAGAGTTGGCAACTTTTTCCATTGCCAGATTGCGGATAGATCC
CAAGGGCCCTCTGCAGGTTGGGCAACA
>MW04_5
CTGTAACGTTGTTATGGATTTATGCTGATGCATAAGGTGTGGCATCACTGCATCCAGGGA
CCCTTGCCATTTACAGGATGCTCCAGGGCAGGGACAGGAGTACGGTCGAAATTCACACAG
CTCTTCGTGGTCAGCTTTCTCTGTATGTGGCAAAGTTACCTCGCAACCAGAAGARGCGTA
TTTGCAGGGGAATAGGACAGAGTTGGCAACTTTTTCCATTGCCAGATTGCGGATAGATCC
CAAGGGCCCTCTGCAGGTTGGGCAACA
>MW04
CTGTAACGTTGTTATGGATTTATGCTGATGCATAAGGTGTGGCATCACTGCATCCAGGGA
CCCTTGCCATTTACAGGATGCTCCAGGGCAGGGACAGGAGTACGGTCGAAATTCACACAG
CTCTTCGTGGTCAGCTTTCTCTGTATGTGGCAAAGTTACCTCGCAACCAGAAGAAGCGTA
TTTGCAGGGGAATAGGACAGAGTTGGCAACTTTTTCCATTGCCAGATTGCGGATAGATCC
CAAGGGCCCTCTGCAGGTTGGGCAACA
>MW05_5
TTGTAACGTTGTTATGGATTTATGCTGATGCATAAGGTGTGGCATCACTGCATCCAGGGA
CCCTTGCCATTTACAGGATGCTCCAGGGCAGGGACAGGAGTACGGTCGAAATTCACACAG
CTCTTCGTGGTCAGCTTTCTCTGTATGTGGCAAAGTTACCTCGCAACCAGAAGARGCGTA
TTTGCAGGGGAATAGGACAGAGTTGGCAACTTTTTCCATTGCCAGATTGCGGATAGATCC
CAAGGGCCCTCTGCAGGTTGGGCAACA
>MW0_5
CTGTAACGTTGTTATGGATTTATGCTGATGCATAAGGTGTGGCATCACTGCATCCAGGGA
CCCTTGCCATTTACAGGATGCTCCAGGGCAGGGACAGGAGTACGGTCGAAATTCACACAG
CTCTTCGTGGTCAGCTTTCTCTGTATGTGGCAAAGTTACCTCGCAACCAGAAGAAGCGTA
TTTGCAGGGGAATAGGACAGAGTTGGCAACTTTTTCCATTGCCAGATTGCGGATAGATCC
CAAGGGCCCTCTGCAGGTTGGGCAACA
>SG01
CTGTAACGTTGTTATGGATTTATGCTGATGCATAAGGTGTGGCATCACTGCATCCAGGGA
CCCTTGCCATTTACAGGATGCTCCAGGGCAGGGACAGGAGTACGGTCGAAATTCACACAG
CTCTTCGTGGTCAGCTTTCTCTGTATGTGGCAAAGTTACCTCGCAACCAGAAGAAGCGTA
TTTGCAGGGGAATAGGACAGAGTTGGCAACTTTTTCCATTGCCAGATTGCGGATAGATCC
CAAGGGCCCTCTGCAGGTTGGGCAACA
>SG02
CTGTAACGTTGTTATGGATTTATGCTGATGCATAAGGTGTGGCATCACTGCATCCAGGGA
CCCTTGCCATTTACAGGATGCTCCAGGGCAGGGACAGGAGTACGGTCGAAATTCACACAG
CTCTTCGTGGTCAGCTTTCTCTGTATGTGGCAAAGTTACCTCGCAACCAGAAGAAGCGTA
TTTGCAGGGGAATAGGACAGAGTTGGCAACTTTTTCCATTGCCAGATTGCGGATAGATCC
CAAGGGCCCTCTGCAGGTTGGGCAACA
>SG03
CTGTAACGTTGTTATGGATTTATGCTGATGCATAAGGTGTGGCATCACTGCATCCAGGGA
CCCTTGCCATTTACAGGATGCTCCAGGGCAGGGACAGGAGTACGGTCGAAATTCACACAG
CTCTTCGTGGTCAGCTTTCTCTGTATGTGGCAAAGTTACCTCGCAACCAGAAGAAGCGTA
TTTGCAGGGGAATAGGACAGAGTTGGCAACTTTTTCCATTGCCAGATTGCGGATAGATCC
CAAGGGCCCTCTGCAGGTTGGGCAACA
>SG04
CTGTAACGTTGTTATGGATTTATGCTGATGCATAAGGTGTGGCATCACTGCATCCAGGGA
CCCTTGCCATTTACAGGATGCTCCAGGGCAGGGACAGGAGTACGGTCGAAATTCACACAG
CTCTTCGTGGTCAGCTTTCTCTGTATGTGGCAAAGTTACCTCGCAACCAGAAGAAGCGTA
TTTGCAGGGGAATAGGACAGAGTTGGCAACTTTTTCCATTGCCAGATTGCGGATAGATCC
CAAGGGCCCTCTGCAGGTTGGGCAACA
>SJ01_5
CTGTAACGTTGTTATGGATTTATGCTGATGCATAAGGTGTGGCATCACTGCATCCAGGGA
CCCTTGCCATTTACAGGATGCTCCAGGGCAGGGACAGGAGTACGGTCGAAATTCACACAG
CTCTTCGTGGTCAGCTTTCTCTGTATGTGGCAAAGTTACCTCGCAACCAGAAGAAGCGTA
TTTGCAGGGGAATAGGACAGAGTTGGCAACTTTTTCCATTGCCAGATTGCGGATAGATCC
CAAGGGCCCTCTGCAGGTTGGGCAACA
>SJ02_5
YTGTAACGTTGTTATGGATTTATGCTGATGCATAAGGTGTGGCATCACTGCATCCAGGGA
CCCTTGCCATTTACAGGATGCTCCAGGGCAGGGACAGGAGTACGGTCGAAATTCACACAG
CTCTTCGTGGTCAGCTTTCTCTGTATGTGGCAAAGTTACCTCGCAACCAGAAGARGCGTA
TTTGCAGGGGAATAGGACAGAGTTGGCAACTTTTTCCATTGCCAGATTGCGGATAGATCC
CAAGGGCCCTCTGCAGGTTGGGCAACA
>SR01
TTGTAACGTTGTTATGGATTTATGCTGATGCATAAGGTGTGGCATCACTGCATCCAGGGA
CCCTTGCCATTTACAGGATGCTCCAGGGCAGGGACAGGAGTACGGTCGAAATTCACACAG
CTCTTCGTGGTCAGCTTTCTCTGTATGTGGCAAAGTTACCTCGCAACCAGAAGAGGCGTA
TTTGCAGGGGAATAGGACAGAGTTGGCAACTTTTTCCATTGCCAGATTGCGGATAGATCC
CAAGGGCCCTCTGCAGGTTGGGYAACA
>SR02
TTGTARCGTTGTTATGGATTTATGCTGATGCATAAGGTGTGGCATCACTGCATCCAGGGA
CCCTTGCCATTTACAGGATGCTCCAGGGCAGGGACAGGAGTACGGTCGAAATTCACACAG
CTCTTCGTGGTCAGCTTTCTCTGTATGTGGCAAAGTTACCTCGCAACCAGAAGAGGCGTA
TTTGCAGGGGAATAGGACAGAGTTGGCAACTTTTTCCATTGCCAGATTGCGGATAGATCC
CAAGGGCCCTCTGCAGGTTGGGCAACA
>SR03
TTGTAACGTTGTTATGGATTTATGCTGATGCATAAGGTGTGGCATCACTGCATCCAGGGA
CCCTTGCCATTTACAGGATGCTCCAGGGCAGGGACAGGAGTACGGTCGAAATTCACACAG
CTCTTCGTGGTCAGCTTTCTCTGTATGTGGCAAAGTTACCTCGCAACCAGAAGAGGCGTA
TTTGCAGGGGAATAGGACAGAGTTGGCAACTTTTTCCATTGCCAGATTGCGGATAGATCC
CAAGGGCCCTCTGCAGGTTGGGCAACA
>SR04
TTGTARCGTTGTTATGGATTTATGCTGATGCATAAGGTGTGGCATCACTGCATCCAGGGA
CCCTTGCCATTTACAGGATGCTCCAGGGCAGGGACAGGAGTACGGTCGAAATTCACACAG
CTCTTCGTGGTCAGCTTTCTCTGTATGTGGCAAAGTTACCTCGCAACCAGAAGAGGCGTA
TTTGCAGGGGAATAGGACAGAGTTGGCAACTTTTTCCATTGCCAGATTGCGGATAGATCC
CAAGGGCCCTCTGCAGGTTGGGCAACA
>SW01_5
TTGTARCGTTGTTATGGATTTATGCTGATGCATAAGGTGTGGCATCACTGCATCCAGGGA
CCCTTGCCATTTACAGGATGCTCCAGGGCAGGGACAGGAGTACGGTCGAAATTCACACAG
CTCTTCGTGGTCAGCTTTCTCTGTATGTGGCAAAGTTACCTCGCAACCAGAAGARGCGTA
TTTGCAGGGGAATAGGACAGAGTTGGCAACTTTTTCCATTGCCAGATTGCGGATAGATCC
CAAGGGCCCTCTGCAGGTTGGGCAACA
>SW02_5
TTGTARCGTTGTTATGGATTTATGCTGATGCATAAGGTGTGGCATCACTGCATCCAGGGA
CCCTTGCCATTTACAGGATGCTCCAGGGCAGGGACAGGAGTACGGTCGAAATTCACACAG
CTCTTCGTGGTCAGCTTTCTCTGTATGTGGCAAAGTTACCTCGCAACCAGAAGARGCGTA
TTTGCAGGGGAATAGGACAGAGTTGGCAACTTTTTCCATTGCCAGATTGCGGATAGATCC
CAAGGGCCCTCTGCAGGTTGGGCAACA
>YI01
CTGTAACGTTGTTATGGATTTATGCTGATGCATAAGGTGTGGCATCACTGCATCCAGGGA
CCCTTGCCATTTACAGGATGCTCCAGGGCAGGGACAGGAGTACGGTCGAAATTCACACAG
CTCTTCGTGGTCAGCTTTCTCTGTATGTGGCAAAGTTACCTCGCAACCAGAAGARGCGTA
TTTGCAGGGGAATAGGACAGAGTTGGCAACTTTTTCCATTGCCAGATTGCGGATAGATCC
CAAGGGCCCTCTGCAGGTTGGGCAACA
>YI02
TTGTAACGTTGTTATGGATTTATGCTGATGCATAAGGTGTGGCATCACTGCATCCAGGGA
CCCTTGCCATTTACAGGATGCTCCAGGGCAGGGACAGGAGTACGGTCGAAATTCACACAG
CTCTTCGTGGTCAGCTTTCTCTGTATGTGGCAAAGTTACCTCGCAACCAGAAGARGCGTA
TTTGCAGGGGAATAGGACAGAGTTGGCAACTTTTTCCATTGCCAGATTGCGGATAGATCC
CAAGGGCCCTCTGCAGGTTGGGCAACA
>YI03
TTGTAACGTTGTTATGGATTTATGCTGATGCATAAGGTGTGGCATCACTGCATCCAGGGA
CCCTTGCCATTTACAGGATGCTCCAGGGCAGGGACAGGAGTACGGTCGAAATTCACACAG
CTCTTCGTGGTCAGCTTTCTCTGTATGTGGCAAAGTTACCTCGCAACCAGAAGAGGCGTA
TTTGCAGGGGAATAGGACAGAGTTGGCAACTTTTTCCATTGCCAGATTGCGGATAGATCC
CAAGGGCCCTCTGCAGGTTGGGCAACA
