# Supplementary material for: Development of molecular identification methods for Dryophytes suweonensis and D. japonicus, and their hybrids
Source: PeerJ. 2024 Jan 19;12:e16728. doi: 10.7717/peerj.16728 (PMC10802155; doi:10.7717/peerj.16728)
Supplement: Supplemental Information 4 [file peerj-12-16728-s004.zip › TYR.fas]

>AW01_4
GGCAAAGTCAACGTCCGCCCACACTTGGCCTCCTTCTACGAAGGCGTCTCTGGAGGAATA
ATAGTGCAGCCACACGAACAGGTCGTAGACGTTGATGTCGGCAAAAAGCGGGTTGGATCC
ATTGTTCATCTGCTCGTAGGTCCCGGTGGCTATGACATAGTCCGGGCTGATGGTGCGTTT
GGCCAGGTTGAGGTAGGCGATAAACTTGTCCTTCTCCGCCGTGGTCATCCGGAAAATTTC
TTTCCGGATCAGTCGTCTTCGCACCGTACAGTTGGGGCCGGTGAAGCCAAATTTGCAGTC
GGCACAACTGTAACCCATGAAGTTGCCCTGGCACTGGCAGGTCCGGTTGTAGAAGACTGT
A
>AW02_4
GGCAAAGTCAACGTCCGCCCACACTTGGCCTCCTTCTACGAAGGCGTCTCTGGAGGAATA
ATAGTGCAGCCACACGAACAGGTCGTAGACGTTGATGTCGGCAAAAAGCGGGTTGGATCC
ATTGTTCATCTGCTCGTAGGTCCCGGTGGCTATGACATAGTCCGGGCTGATGGTGCGTTT
GGCCAGGTTGAGGTAGGCGATAAACTTGTCCTTCTCCGCCGTGGTCATSCGGAAAATTTC
TTTCCGGATCAGTCGYCTTCGCACCGTACAGTTGGGGCCGGTGAAGCCAAATTTGCAGTC
GGCACAAYTGTAACCCATGAAGTTGCCCTGGCACTGGCAGGTCCGGTTGTAGAAGACTGT
G
>BD01
AGCAAAGTCAACGTCCGCCCACACTTGGCCTCCTTCTACGAAGGCGTCTCTGGAGGAATA
ATAGTGCAGCCACACGAACAGGTCGTAGACGTTGATGTCGGCAAAAAGCGGGTTGGATCC
ATTGTTCATCTGCTCGTAGGTCCCGGTGGCTATGACATAGTCCGGGCTGATGGTGCGTTT
GGCCAGGTTGAGGTAGGCGATAAACTTGTCCTTCTCCGCCGTGGTCATCCGGAAAATTTC
TTTCCGGATCAGTCGTCTTCGCACCGTACAGTTGGGGCCGGTGAAGCCAAATTTGCAGTC
GGCACAACTGTAACCCATGAAGTTGCCCTGGCACTGGCAGGTCCGGTTGTAGAAGACTGT
G
>BD02
AGCAAAGTCAACGTCCGCCCACACTTGGCCTCCTTCTACGAAGGCGTCTCTGGAGGAATA
ATAGTGCAGCCACACGAACAGGTCGTAGACGTTGATGTCGGCAAAAAGCGGGTTGGATCC
ATTGTTCATCTGCTCGTAGGTCCCGGTGGCTATGACATAGTCCGGGCTGATGGTGCGTTT
GGCCAGGTTGAGGTAGGCGATAAACTTGTCCTTCTCCGCCGTGGTCATCCGGAAAATTTC
TTTCCGGATCAGTCGTCTTCGCACCGTACAGTTGGGGCCGGTGAAGCCAAATTTGCAGTC
GGCACAACTGTAACCCATGAAGTTGCCCTGGCACTGGCAGGTCCGGTTGTAGAAGACTGT
G
>BD03
AGCAAAGTCAACGTCCGCCCACACTTGGCCTCCTTCTACGAAGGCGTCTCTGGAGGAATA
ATAGTGCAGCCACACGAACAGGTCGTAGACGTTGATGTCGGCAAAAAGCGGGTTGGATCC
ATTGTTCATCTGCTCGTAGGTCCCGGTGGCTATGACATAGTCCGGGCTGATGGTGCGTTT
GGCCAGGTTGAGGTAGGCGATAAACTTGTCCTTCTCCGCCGTGGTCATCCGGAAAATTTC
TTTCCGGATCAGTCGTCTTCGCACCGTACAGTTGGGGCCGGTGAAGCCAAATTTGCAGTC
GGCACAACTGTAACCCATGAAGTTGCCCTGGCACTGGCAGGTCCGGTTGTAGAAGACTGT
G
>BD04
GGCAAAGTCAACGTCCGCCCACACTTGGCCTCCTTCTACGAAGGCGTCTCTGGAGGAATA
ATAGTGCAGCCACACGAACAGGTCGTAGACGTTGATGTCGGCAAAAAGCGGGTTGGATCC
ATTGTTCATCTGCTCGTAGGTCCCGGTGGCTATGACATAGTCCGGGCTGATGGTGCGTTT
GGCCAGGTTGAGGTAGGCGATAAACTTGTCCTTCTCCGCCGTGGTCATCCGGAAAATTTC
TTTCCGGATCAGTCGYCTTCGCACCGTACAGTTGGGGCCGGTGAAGCCAAATTTGCAGTC
GGCACAACTGTAACCCATGAAGTTGCCCTGGCACTGGCAGGTCCGGTTGTAGAAGACTGT
G
>BD05
GGCAAAGTCAACGTCCGCCCACACTTGGCCTCCTTCTACGAAGGCGTCTCTGGAGGAATA
ATAGTGCAGCCACACGAACAGGTCGTAGACGTTGATGTCGGCAAAAAGCGGGTTGGATCC
ATTGTTCATCTGCTCGTAGGTCCCGGTGGCTATGACATAGTCCGGGCTGATGGTGCGTTT
GGCCAGGTTGAGGTAGGCGATAAACTTGTCCTTCTCCGCCGTGGTCATSCGGAAAATTTC
TTTCCGGATCAGTCGYCTTCGCACCGTACAGTTGGGGCCGGTGAAGCCAAATTTGCAGTC
GGCACAAYTGTAACCCATGAAGTTGCCCTGGCACTGGCAGGTCCGGTTGTAGAAGACTGT
A
>BD06
AGCAAAGTCAACGTCCGCCCACACTTGGCCTCCTTCTACGAAGGCGTCTCTGGAGGAATA
ATAGTGCAGCCACACGAACAGGTCGTAGACGTTGATGTCGGCAAAAAGCGGGTTGGATCC
ATTGTTCATCTGCTCGTAGGTCCCGGTGGCTATGACATAGTCCGGGCTGATGGTGCGTTT
GGCCAGGTTGAGGTAGGCGATAAACTTGTCCTTCTCCGCCGTGGTCATCCGGAAAATTTC
TTTCCGGATCAGTCGTCTTCGCACCGTACAGTTGGGGCCGGTGAAGCCAAATTTGCAGTC
GGCACAACTGTAACCCATGAAGTTGCCCTGGCACTGGCAGGTCCGGTTGTAGAAGACTGT
G
>CN01_4
AGCAAAGTCAACGTCCGCCCACACTTGGCCTCCTTCTACGAAGGCGTCTCTGGAGGAATA
ATAGTGCAGCCACACGAACAGGTCGTAGACGTTGATGTCGGCAAAAAGCGGGTTGGATCC
ATTGTTCATCTGCTCGTAGGTCCCGGTGGCTATGACATAGTCCGGGCTGATGGTGCGTTT
GGCCAGGTTGAGGTAGGCGATAAACTTGTCCTTCTCCGCCGTGGTCATCCGGAAAATTTC
TTTCCGGATCAGTCGTCTTCGCACCGTACAGTTGGGGCCGGTGAAGCCAAATTTGCAGTC
GGCACAAYTGTAACCCATGAAGTTGCCCTGGCACTGGCAGGTCCGGTTGTAGAAGACTGT
G
>CN01_5
AGCAAAGTCAACGTCCGCCCACACTTGGCCTCCTTCTACGAAGGCGTCTCTGGAGGAATA
ATAGTGCAGCCACACGAACAGGTCGTAGACGTTGATGTCGGCAAAAAGCGGGTTGGATCC
ATTGTTCATCTGCTCGTAGGTCCCGGTGGCTATGACATAGTCCGGGCTGATGGTGCGTTT
GGCCAGGTTGAGGTAGGCGATAAACTTGTCCTTCTCCGCCGTGGTCATCCGGAAAATTTC
TTTCCGGATCAGTCGTCTTCGCACCGTACAGTTGGGGCCGGTGAAGCCAAATTTGCAGTC
GGCACAACTGTAACCCATGAAGTTGCCCTGGCACTGGCAGGTCCGGTTGTAGAAGACTGT
G
>CN02_4
AGCAAAGTCAACGTCCGCCCACACTTGGCCTCCTTCTACGAAGGCGTCTCTGGAGGAATA
ATAGTGCAGCCACACGAACAGGTCGTAGACGTTGATGTCGGCAAAAAGCGGGTTGGATCC
ATTGTTCATCTGCTCGTAGGTCCCGGTGGCTATGACATAGTCCGGGCTGATGGTGCGTTT
GGCCAGGTTGAGGTAGGCGATAAACTTGTCCTTCTCCGCCGTGGTCATCCGGAAAATTTC
TTTCCGGATCAGTCGTCTTCGCACCGTACAGTTGGGGCCGGTGAAGCCAAATTTGCAGTC
GGCACAACTGTAACCCATGAAGTTGCCCTGGCACTGGCAGGTCCGGTTGTAGAAGACTGT
G
>CN02_5
AGCAAAGTCAACGTCCGCCCACACTTGGCCTCCTTCTACGAAGGCGTCTCTGGAGGAATA
ATAGTGCAGCCACACGAACAGGTCGTAGACGTTGATGTCGGCAAAAAGCGGGTTGGATCC
ATTGTTCATCTGCTCGTAGGTCCCGGTGGCTATGACATAGTCCGGGCTGATGGTGCGTTT
GGCCAGGTTGAGGTAGGCGATAAACTTGTCCTTCTCCGCCGTGGTCATCCGGAAAATTTC
TTTCCGGATCAGTCGTCTTCGCACCGTACAGTTGGGGCCGGTGAAGCCAAATTTGCAGTC
GGCACAACTGTAACCCATGAAGTTGCCCTGGCACTGGCAGGTCCGGTTGTAGAAGACTGT
G
>DJ
GGCAAAGTCAACGTCCGCCCACACTTGGCCTCCTTCTACGAAGGCGTCTCTGGAGGAATA
ATAGTGCAGCCACACGAACAGGTCGTAGACGTTGATGTCGGCAAAAAGCGGGTTGGATCC
ATTGTTCATCTGCTCGTAGGTCCCGGTGGCTATGACATAGTCCGGGCTGATGGTGCGTTT
GGCCAGGTTGAGGTAGGCGATAAACTTGTCCTTCTCCGCCGTGGTCATSCGGAAAATTTC
TTTCCGGATCAGTCGYCTTCGCACCGTACAGTTGGGGCCGGTGAAGCCAAATTTGCAGTC
GGCACAACTGTAACCCATGAAGTTGCCCTGGCACTGGCAGGTCCGGTTGTAGAAGACTGT
G
>GL01_4
GGCAAAGTCAACGTCCGCCCACACTTGGCCTCCTTCTACGAAGGCGTCTCTGGAGGAATA
ATAGTGCAGCCACACGAACAGGTCGTAGACGTTGATGTCGGCAAAAAGCGGGTTGGATCC
ATTGTTCATCTGCTCGTAGGTCCCGGTGGCTATGACATAGTCCGGGCTGATGGTGCGTTT
GGCCAGGTTGAGGTAGGCGATRAACTTGTCCTTCTCCGCCGTGGTCATCCGGAAAATTTC
TTTCCGGATCAGTCGYCTTCGCACCGTACAGTTGGGGCCGGTGAAGCCAAATTTGCAGTC
GGCACAATTGTAACCCATGAAGTTGCCCTGGCACTGGCAGGTCCGGTTGTAGAAGACTGT
A
>GL02_4
AGCAAAGTCAACGTCCGCCCACACTTGGCCTCCTTCTACGAAGGCGTCTCTGGAGGAATA
ATAGTGCAGCCACACGAACAGGTCGTAGACGTTGATGTCGGCAAAAAGCGGGTTGGATCC
ATTGTTCATCTGCTCGTAGGTCCCGGTGGCTATGACATAGTCCGGGCTGATGGTGCGTTT
GGCCAGGTTGAGGTAGGCGATAAACTTGTCCTTCTCCGCCGTGGTCATCCGGAAAATTTC
TTTCCGGATCAGTCGTCTTCGCACCGTACAGTTGGGGCCGGTGAAGCCAAATTTGCAGTC
GGCACAAYTGTAACCCATGAAGTTGCCCTGGCACTGGCAGGTCCGGTTGTAGAAGACTGT
G
>GL02_5
GGCAAAGTCAACGTCCGCCCACACTTGGCCTCCTTCTACGAAGGCGTCTCTGGAGGAATA
ATAGTGCAGCCACACGAACAGGTCGTAGACGTTGATGTCGGCAAAAAGCGGGTTGGATCC
ATTGTTCATCTGCTCGTAGGTCCCGGTGGCTATGACATAGTCCGGGCTGATGGTGCGTTT
GGCCAGGTTGAGGTAGGCGATAAACTTGTCCTTCTCCGCCGTGGTCATCCGGAAAATTTC
TTTCCGGATCAGTCGTCTTCGCACCGTACAGTTGGGGCCGGTGAAGCCAAATTTGCAGTC
GGCACAAYTGTAACCCATGAAGTTGCCCTGGCACTGGCAGGTCCGGTTGTAGAAGACTGT
A
>GL03_4
AGCAAAGTCAACGTCCGCCCACACTTGGCCTCCTTCTACGAAGGCGTCTCTGGAGGAATA
ATAGTGCAGCCACACGAACAGGTCGTAGACGTTGATGTCGGCAAAAAGCGGGTTGGATCC
ATTGTTCATCTGCTCGTAGGTCCCGGTGGCTATGACATAGTCCGGGCTGATGGTGCGTTT
GGCCAGGTTGAGGTAGGCGATAAACTTGTCCTTCTCCGCCGTGGTCATCCGGAAAATTTC
TTTCCGGATCAGTCGYCTTCGCACCGTACAGTTGGGGCCGGTGAAGCCAAATTTGCAGTC
GGCACAACTGTAACCCATGAAGTTGCCCTGGCACTGGCAGGTCCGGTTGTAGAAGACTGT
G
>GL03_5
GGCAAAGTCAACGTCCGCCCACACTTGGCCTCCTTCTACGAAGGCGTCTCTGGAGGAATA
ATAGTGCAGCCACACGAACAGGTCGTAGACGTTGATGTCGGCAAAAAGCGGGTTGGATCC
ATTGTTCATCTGCTCGTAGGTCCCGGTGGCTATGACATAGTCCGGGCTGATGGTGCGTTT
GGCCAGGTTGAGGTAGGCGATAAACTTGTCCTTCTCCGCCGTGGTCATCCGGAAAATTTC
TTTCCGGATCAGTCGTCTTCGCACCGTACAGTTGGGGCCGGTGAAGCCAAATTTGCAGTC
GGCACAATTGTAACCCATGAAGTTGCCCTGGCACTGGCAGGTCCGGTTGTAGAAGACTGT
A
>HW01_4
AGCAAAGTCAACGTCCGCCCACACTTGGCCTCCTTCTACGAAGGCGTCTCTGGAGGAATA
ATAGTGCAGCCACACGAACAGGTCGTAGACGTTGATGTCGGCAAAAAGCGGGTTGGATCC
ATTGTTCATCTGCTCGTAGGTCCCGGTGGCTATGACATAGTCCGGGCTGATGGTGCGTTT
GGCCAGGTTGAGGTAGGCGATAAACTTGTCCTTCTCCGCCGTGGTCATCCGGAAAATTTC
TTTCCGGATCAGTCGTCTTCGCACCGTACAGTTGGGGCCGGTGAAGCCAAATTTGCAGTC
GGCACAACTGTAACCCATGAAGTTGCCCTGGCACTGGCAGGTCCGGTTGTAGAAGACTGT
G
>HW02_4
AGCAAAGTCAACGTCCGCCCACACTTGGCCTCCTTCTACGAAGGCGTCTCTGGAGGAATA
ATAGTGCAGCCACACGAACAGGTCGTAGACGTTGATGTCGGCAAAAAGCGGGTTGGATCC
ATTGTTCATCTGCTCGTAGGTCCCGGTGGCTATGACATAGTCCGGGCTGATGGTGCGTTT
GGCCAGGTTGAGGTAGGCGATAAACTTGTCCTTCTCCGCCGTGGTCATCCGGAAAATTTC
TTTCCGGATCAGTCGTCTTCGCACCGTACAGTTGGGGCCGGTGAAGCCAAATTTGCAGTC
GGCACAAYTGTAACCCATGAAGTTGCCCTGGCACTGGCAGGTCCGGTTGTAGAAGActgt
g
>HW02_5
GGCAAAGTCAACGTCCGCCCACACTTGGCCTCCTTCTACGAAGGCGTCTCTGGAGGAATA
ATAGTGCAGCCACACGAACAGGTCGTAGACGTTGATGTCGGCAAAAAGCGGGTTGGATCC
ATTGATCATCTGCTCGTAGGTCCCGGTGGCTATGACATAGTCCGGGCTGATGGTGCGTTT
GGCCAGGTTGAGGTAGGCGATAAACTTGTCCTTCTCCGCCGTGGTCATCCGGAAAATTTC
TTTCCGGATCAGTCGTCTTCGCACCGTACAGTTGGGGCCGGTGAAGCCAAATTTGCAGTC
GGCACAAYTGTAACCCATGAAGTTGCCCTGGCACTGGCAGGTCCGGTTGTAGAAGACTGT
G
>HY01
GGCAAAGTCAATGTCCGCCCACACYTGGCCTCCTTCTACGAAGGCGTCTCTGGAGGAATA
ATAGTGCAGCCACACGAACAGGTCGTAGACGTTGATGTCGGCAAAAAGCGGGTTGGATCC
ATTGTTCATCTGCTCGTAGGTCCCGGTGGCTATGACATAGTCCGGGCTGATGGTGCGTTT
GGCCAGGTTGAGGTAGGCGATGAACTTGTCCTTCTCCGCCGTGGTCATGCGGAAAATTTC
TTTCCGGATCAGTCGCCTTCGCACCGTACAGTTGGGGCCGGTGAAGCCAAATTTGCAGTC
GGCACAATTGTAACCCATGAAGTTGCCCTGGCACTGGCAGGTCCGGTTGTAGAAGACTGT
A
>HY02
GGCAAAGTCAACGTCCGCCCACACTTGGCCTCCTTCTACGAAGGCGTCTCTGGAGGAATA
ATAGTGCAGCCACACGAACAGGTCGTAGACGTTGATGTCGGCAAAAAGCGGGTTGGATCC
ATTGTTCATCTGCTCGTAGGTCCCGGTGGCTATGACATAGTCCGGGCTGATGGTGCGTTT
GGCCAGGTTGAGGTAGGCGATAAACTTGTCCTTCTCCGCCGTGGTCATCCGGAAAATTTC
TTTCCGGATCAGTCGTCTTCGCACCGTACAGTTGGGGCCGGTGAAGCCAAATTTGCAGTC
GGCACAATTGTAACCCATGAAGTTGCCCTGGCACTGGCAGGTCCGGTTGTAGAAGACTGT
A
>HY03
GGCAAAGTCAAYGTCCGCCCACACCTGGCCTCCTTCTACGAAGGCGTCTCTGGAGGAATA
ATAGTGCAGCCACACGAACAGGTCGTAGACGTTGATGTCGGCAAAAAGCGGGTTGGATCC
ATTGTTCATCTGCTCGTAGGTCCCGGTGGCTATGACATAGTCCGGGCTGATGGTGCGTTT
GGCCAGGTTGAGGTAGGCGATGAACTTGTCCTTCTCCGCCGTGGTCATSCGGAAAATTTC
TTTCCGGATCAGTCGCCTTCGCACCGTACAGTTGGGGCCGGTGAAGCCAAATTTGCAGTC
GGCACAATTGTAACCCATGAAGTTGCCCTGGCACTGGCAGGTCCGGTTGTAGAAGACTGT
A
>HY04
GGCAAAGTCAACGTCCGCCCACACTTGGCCTCCTTCTACGAAGGCGTCTCTGGAGGAATA
ATAGTGCAGCCACACGAACAGGTCGTAGACGTTGATGTCGGCAAAAAGCGGGTTGGATCC
ATTGTTCATCTGCTCGTAGGTCCCGGTGGCTATGACATAGTCCGGGCTGATGGTGCGTTT
GGCCAGGTTGAGGTAGGCGATAAACTTGTCCTTCTCCGCCGTGGTCATSCGGAAAATTTC
TTTCCGGATCAGTCGYCTTCGCACCGTACAGTTGGGGCCGGTGAAGCCAAATTTGCAGTC
GGCACAACTGTAACCCATGAAGTTGCCCTGGCACTGGCAGGTCCGGTTGTAGAAGACTGT
G
>JN02
GGCAAAGTCAACGTCCGCCCACACTTGGCCTCCTTCTACGAAGGCGTCTCTGGAGGAATA
ATAGTGCAGCCACACGAACAGGTCGTAGACGTTGATGTCGGCAAAAAGCGGGTTGGATCC
ATTGTTCATCTGCTCGTAGGTCCCGGTGGCTATGACATAGTCCGGGCTGATGGTGCGTTT
GGCCAGGTTGAGGTAGGCGATAAACTTGTCCTTCTCCGCCGTGGTCATSCGGAAAATTTC
TTTCCGGATCAGTCGYCTTCGCACCGTACAGTTGGGGCCGGTGAAGCCAAATTTGCAGTC
GGCACAAYTGTAACCCATGAAGTTGCCCTGGCACTGGCAGGTCCGGTTGTAGAAGACTGT
G
>JN03
AGCAAAGTCAACGTCCGCCCACACTTGGCCTCCTTCTACGAAGGCGTCTCTGGAGGAATA
ATAGTGCAGCCACACGAACAGGTCGTAGACGTTGATGTCGGCAAAAAGCGGGTTGGATCC
ATTGTTCATCTGCTCGTAGGTCCCGGTGGCTATGACATAGTCCGGGCTGATGGTGCGTTT
GGCCAGGTTGAGGTAGGCGATAAACTTGTCCTTCTCCGCCGTGGTCATCCGGAAAATTTC
TTTCCGGATCAGTCGTCTTCGCACCGTACAGTTGGGGCCGGTGAAGCCAAATTTGCAGTC
GGCACAACTGTAACCCATGAAGTTGCCCTGGCACTGGCAGGTCCGGTTGTAGAAGACTGT
R
>JR
AGCAAAGTCAACGTCCGCCCACACTTGGCCTCCTTCTACGAAGGCGTCTCTGGAGGAATA
ATAGTGCAGCCACACGAACAGGTCGTAGACGTTGATGTCGGCAAAAAGCGGGTTGGATCC
ATTGTTCATCTGCTCGTAGGTCCCGGTGGCTATGACATAGTCCGGGCTGATGGTGCGTTT
GGCCAGGTTGAGGTAGGCGATAAACTTGTCCTTCTCCGCCGTGGTCATSCGGAAAATTTC
TTTCCGGATCAGTCGYCTTCGCACCGTACAGTTGGGGCCGGTGAAGCCAAATTTGCAGTC
GGCACAACTGTAACCCATGAAGTTGCCCTGGCACTGGCAGGTCCGGTTGTAGAAGACTGT
G
>JR01_5
AGCAAAGTCAACGTCCGCCCACACTTGGCCTCCTTCTACGAAGGCGTCTCTGGAGGAATA
ATAGTGCAGCCACACGAACAGGTCGTAGACGTTGATGTCGGCAAAAAGCGGGTTGGATCC
ATTGTTCATCTGCTCGTAGGTCCCGGTGGCTATGACATAGTCCGGGCTGATGGTGCGTTT
GGCCAGGTTGAGGTAGGCGATAAACTTGTCCTTCTCCGCCGTGGTCATCCGGAAAATTTC
TTTCCGGATCAGTCGTCTTCGCACCGTACAGTTGGGGCCGGTGAAGCCAAATTTGCAGTC
GGCACAACTGTAACCCATGAAGTTGCCCTGGCACTGGCAGGTCCGGTTGTAGAAGACTGT
G
>JR02_5
AGCAAAGTCAACGTCCGCCCACACTTGGCCTCCTTCTACGAAGGCGTCTCTGGAGGAATA
ATAGTGCAGCCACACGAACAGGTCGTAGACGTTGATGTCGGCAAAAAGCGGGTTGGATCC
ATTGTTCATCTGCTCGTAGGTCCCGGTGGCTATGACATAGTCCGGGCTGATGGTGCGTTT
GGCCAGGTTGAGGTAGGCGATAAACTTGTCCTTCTCCGCCGTGGTCATCCGGAAAATTTC
TTTCCGGATCAGTCGTCTTCGCACCGTACAGTTGGGGCCGGTGAAGCCAAATTTGCAGTC
GGCACAACTGTAACCCATGAAGTTGCCCTGGCACTGGCAGGTCCGGTTGTAGAAGACTGT
G
>JR03_5
AGCAAAGTCAACGTCCGCCCACACTTGGCCTCCTTCTACGAAGGCGTCTCTGGAGGAATA
ATAGTGCAGCCACACGAACAGGTCGTAGACGTTGATGTCGGCAAAAAGCGGGTTGGATCC
ATTGTTCATCTGCTCGTAGGTCCCGGTGGCTATGACATAGTCCGGGCTGATGGTGCGTTT
GGCCAGGTTGAGGTAGGCGATAAACTTGTCCTTCTCCGCCGTGGTCATCCGGAAAATTTC
TTTCCGGATCAGTCGTCTTCGCACCGTACAGTTGGGGCCGGTGAAGCCAAATTTGCAGTC
GGCACAACTGTAACCCATGAAGTTGCCCTGGCACTGGCAGGTCCGGTTGTAGAAGACTGT
G
>MW01
AGCAAAGTCAACGTCCGCCCACACTTGGCCTCCTTCTACGAAGGCGTCTCTGGAGGAATA
ATAGTGCAGCCACACGAACAGGTCGTAGACGTTGATGTCGGCAAAAAGCGGGTTGGATCC
ATTGTTCATCTGCTCGTAGGTCCCGGTGGCTATGACATAGTCCGGGCTGATGGTGCGTTT
GGCCAGGTTGAGGTAGGCGATAAACTTGTCCTTCTCCGCCGTGGTCATCCGGAAAATTTC
TTTCCGGATCAGTCGTCTTCGCACCGTACAGTTGGGGCCGGTGAAGCCAAATTTGCAGTC
GGCACAACTGTAACCCATGAAGTTGCCCTGGCACTGGCAGGTCCGGTTGTAGAAGACTGT
G
>MW01_5
AGCAAAGTCAACGTCCGCCCACACTTGGCCTCCTTCTACGAAGGCGTCTCTGGAGGAATA
ATAGTGCAGCCACACGAACAGGTCGTAGACGTTGATGTCGGCAAAAAGCGGGTTGGATCC
ATTGTTCATCTGCTCGTAGGTCCCGGTGGCTATGACATAGTCCGGGCTGATGGTGCGTTT
GGCCAGGTTGAGGTAGGCGATAAACTTGTCCTTCTCCGCCGTGGTCATCCGGAAAATTTC
TTTCCGGATCAGTCGTCTTCGCACCGTACAGTTGGGGCCGGTGAAGCCAAATTTGCAGTC
GGCACAACTGTAACCCATGAAGTTGCCCTGGCACTGGCAGGTCCGGTTGTAGAAGACTGT
G
>MW02
AGCAAAGTCAACGTCCGCCCACACTTGGCCTCCTTCTACGAAGGCGTCTCTGGAGGAATA
ATAGTGCAGCCACACGAACAGGTCGTAGACGTTGATGTCGGCAAAAAGCGGGTTGGATCC
ATTGTTCATCTGCTCGTAGGTCCCGGTGGCTATGACATAGTCCGGGCTGATGGTGCGTTT
GGCCAGGTTGAGGTAGGCGATAAACTTGTCCTTCTCCGCCGTGGTCATCCGGAAAATTTC
TTTCCGGATCAGTCGTCTTCGCACCGTACAGTTGGGGCCGGTGAAGCCAAATTTGCAGTC
GGCACAACTGTAACCCATGAAGTTGCCCTGGCACTGGCAGGTCCGGTTGTAGAAGACTGT
G
>MW02_5
AGCAAAGTCAACGTCCGCCCACACTTGGCCTCCTTCTACGAAGGCGTCTCTGGAGGAATA
ATAGTGCAGCCACACGAACAGGTCGTAGACGTTGATGTCGGCAAAAAGCGGGTTGGATCC
ATTGTTCATCTGCTCGTAGGTCCCGGTGGCTATGACATAGTCCGGGCTGATGGTGCGTTT
GGCCAGGTTGAGGTAGGCGATAAACTTGTCCTTCTCCGCCGTGGTCATCCGGAAAATTTC
TTTCCGGATCAGTCGTCTTCGCACCGTACAGTTGGGGCCGGTGAAGCCAAATTTGCAGTC
GGCACAACTGTAACCCATGAAGTTGCCCTGGCACTGGCAGGTCCGGTTGTAGAAGACTGT
G
>MW03
AGCAAAGTCAACGTCCGCCCACACTTGGCCTCCTTCTACGAAGGCGTCTCTGGAGGAATA
ATAGTGCAGCCACACGAACAGGTCGTAGACGTTGATGTCGGCAAAAAGCGGGTTGGATCC
ATTGTTCATCTGCTCGTAGGTCCCGGTGGCTATGACATAGTCCGGGCTGATGGTGCGTTT
GGCCAGGTTGAGGTAGGCGATAAACTTGTCCTTCTCCGCCGTGGTCATCCGGAAAATTTC
TTTCCGGATCAGTCGTCTTCGCACCGTACAGTTGGGGCCGGTGAAGCCAAATTTGCAGTC
GGCACAACTGTAACCCATGAAGTTGCCCTGGCACTGGCAGGTCCGGTTGTAGAAGACTGT
G
>MW03_5
AGCAAAGTCAACGTCCGCCCACACTTGGCCTCCTTCTACGAAGGCGTCTCTGGAGGAATA
ATAGTGCAGCCACACGAACAGGTCGTAGACGTTGATGTCGGCAAAAAGCGGGTTGGATCC
ATTGTTCATCTGCTCGTAGGTCCCGGTGGCTATGACATAGTCCGGGCTGATGGTGCGTTT
GGCCAGGTTGAGGTAGGCGATAAACTTGTCCTTCTCCGCCGTGGTCATSCGGAAAATTTC
TTTCCGGATCAGTCGTCTTCGCACCGTACAGTTGGGGCCGGTGAAGCCAAATTTGCAGTC
GGCACAACTGTAACCCATGAAGTTGCCCTGGCACTGGCAGGTCCGGTTGTAGAAGACTGT
G
>MW04
AGCAAAGTCAACGTCCGCCCACACTTGGCCTCCTTCTACGAAGGCGTCTCTGGAGGAATA
ATAGTGCAGCCACACGAACAGGTCGTAGACGTTGATGTCGGCAAAAAGCGGGTTGGATCC
ATTGTTCATCTGCTCGTAGGTCCCGGTGGCTATGACATAGTCCGGGCTGATGGTGCGTTT
GGCCAGGTTGAGGTAGGCGATAAACTTGTCCTTCTCCGCCGTGGTCATCCGGAAAATTTC
TTTCCGGATCAGTCGTCTTCGCACCGTACAGTTGGGGCCGGTGAAGCCAAATTTGCAGTC
GGCACAACTGTAACCCATGAAGTTGCCCTGGCACTGGCAGGTCCGGTTGTAGAAGACTGT
G
>MW04_5
AGCAAAGTCAACGTCCGCCCACACTTGGCCTCCTTCTACGAAGGCGTCTCTGGAGGAATA
ATAGTGCAGCCACACGAACAGGTCGTAGACGTTGATGTCGGCAAAAAGCGGGTTGGATCC
ATTGATCATCTGCTCGTAGGTCCCGGTGGCTATGACATAGTCCGGGCTGATGGTGCGTTT
GGCCAGGTTGAGGTAGGCGATAAACTTGTCCTTCTCCGCCGTGGTCATCCGGAAAATTTC
TTTCCGGATCAGTCGYCTTCGCACCGTACAGTTGGGGCCGGTGAAGCCAAATTTGCAGTC
GGCACAACTGTAACCCATGAAGTTGCCCTGGCACTGGCAGGTCCGGTTGTAGAAGACTGT
G
>MW0_5
AGCAAAGTCAACGTCCGCCCACACTTGGCCTCCTTCTACGAAGGCGTCTCTGGAGGAATA
ATAGTGCAGCCACACGAACAGGTCGTAGACGTTGATGTCGGCAAAAAGCGGGTTGGATCC
ATTGTTCATCTGCTCGTAGGTCCCGGTGGCTATGACATAGTCCGGGCTGATGGTGCGTTT
GGCCAGGTTGAGGTAGGCGATAAACTTGTCCTTCTCCGCCGTGGTCATCCGGAAAATTTC
TTTCCGGATCAGTCGTCTTCGCACCGTACAGTTGGGGCCGGTGAAGCCAAATTTGCAGTC
GGCACAACTGTAACCCATGAAGTTGCCCTGGCACTGGCAGGTCCGGTTGTAGAAGACTGT
G
>SG01
AGCAAAGTCAACGTCCGCCCACACTTGGCCTCCTTCTACGAAGGCGTCTCTGGAGGAATA
ATAGTGCAGCCACACGAACAGGTCGTAGACGTTGATGTCGGCAAAAAGCGGGTTGGATCC
ATTGTTCATCTGCTCGTAGGTCCCGGTGGCTATGACATAGTCCGGGCTGATGGTGCGTTT
GGCCAGGTTGAGGTAGGCGATAAACTTGTCCTTCTCCGCCGTGGTCATCCGGAAAATTTC
TTTCCGGATCAGTCGTCTTCGCACCGTACAGTTGGGGCCGGTGAAGCCAAATTTGCAGTC
GGCACAACTGTAACCCATGAAGTTGCCCTGGCACTGGCAGGTCCGGTTGTAGAAGACTGT
G
>SG02
AGCAAAGTCAACGTCCGCCCACACTTGGCCTCCTTCTACGAAGGCGTCTCTGGAGGAATA
ATAGTGCAGCCACACGAACAGGTCGTAGACGTTGATGTCGGCAAAAAGCGGGTTGGATCC
ATTGTTCATCTGCTCGTAGGTCCCGGTGGCTATGACATAGTCCGGGCTGATGGTGCGTTT
GGCCAGGTTGAGGTAGGCGATAAACTTGTCCTTCTCCGCCGTGGTCATCCGGAAAATTTC
TTTCCGGATCAGTCGTCTTCGCACCGTACAGTTGGGGCCGGTGAAGCCAAATTTGCAGTC
GGCACAACTGTAACCCATGAAGTTGCCCTGGCACTGGCAGGTCCGGTTGTAGAAGACTGT
G
>SG03
AGCAAAGTCAACGTCCGCCCACACTTGGCCTCCTTCTACGAAGGCGTCTCTGGAGGAATA
ATAGTGCAGCCACACGAACAGGTCGTAGACGTTGATGTCGGCAAAAAGCGGGTTGGATCC
ATTGTTCATCTGCTCGTAGGTCCCGGTGGCTATGACATAGTCCGGGCTGATGGTGCGTTT
GGCCAGGTTGAGGTAGGCGATAAACTTGTCCTTCTCCGCCGTGGTCATCCGGAAAATTTC
TTTCCGGATCAGTCGTCTTCGCACCGTACAGTTGGGGCCGGTGAAGCCAAATTTGCAGTC
GGCACAACTGTAACCCATGAAGTTGCCCTGGCACTGGCAGGTCCGGTTGTAGAAGACTGT
G
>SG04
AGCAAAGTCAACGTCCGCCCACACTTGGCCTCCTTCTACGAAGGCGTCTCTGGAGGAATA
ATAGTGCAGCCACACGAACAGGTCGTAGACGTTGATGTCGGCAAAAAGCGGGTTGGATCC
ATTGTTCATCTGCTCGTAGGTCCCGGTGGCTATGACATAGTCCGGGCTGATGGTGCGTTT
GGCCAGGTTGAGGTAGGCGATAAACTTGTCCTTCTCCGCCGTGGTCATCCGGAAAATTTC
TTTCCGGATCAGTCGTCTTCGCACCGTACAGTTGGGGCCGGTGAAGCCAAATTTGCAGTC
GGCACAACTGTAACCCATGAAGTTGCCCTGGCACTGGCAGGTCCGGTTGTAGAAGACTGT
G
>SJ01_5
AGCAAAGTCAACGTCCGCCCACACTTGGCCTCCTTCTACGAAGGCGTCTCTGGAGGAATA
ATAGTGCAGCCACACGAACAGGTCGTAGACGTTGATGTCGGCAAAAAGCGGGTTGGATCC
ATTGTTCATCTGCTCGTAGGTCCCGGTGGCTATGACATAGTCCGGGCTGATGGTGCGTTT
GGCCAGGTTGAGGTAGGCGATAAACTTGTCCTTCTCCGCCGTGGTCATCCGGAAAATTTC
TTTCCGGATCAGTCGTCTTCGCACCGTACAGTTGGGGCCGGTGAAGCCAAATTTGCAGTC
GGCACAACTGTAACCCATGAAGTTGCCCTGGCACTGGCAGGTCCGGTTGTAGAAGACTGT
G
>SJ02_5
AGCAAAGTCAACGTCCGCCCACACTTGGCCTCCTTCTACGAAGGCGTCTCTGGAGGAATA
ATAGTGCAGCCACACGAACAGGTCGTAGACGTTGATGTCGGCAAAAAGCGGGTTGGATCC
ATTGTTCATCTGCTCGTAGGTCCCGGTGGCTATGACATAGTCCGGGCTGATGGTGCGTTT
GGCCAGGTTGAGGTAGGCGATAAACTTGTCCTTCTCCGCCGTGGTCATCCGGAAAATTTC
TTTCCGGATCAGTCGTCTTCGCACCGTACAGTTGGGGCCGGTGAAGCCAAATTTGCAGTC
GGCACAAYTGTAACCCATGAAGTTGCCCTGGCACTGGCAGGTCCGGTTGTAGAAGACTGT
G
>SR01
GGCAAAGTCAACGTCCGCCCACACTTGGCCTCCTTCTACGAAGGCGTCTCTGGAGGAATA
ATAGTGCAGCCACACGAACAGGTCGTAGACGTTGATGTCGGCAAAAAGCGGGTTGGATCC
ATTGTTCATCTGCTCGTAGGTCCCGGTGGCTATGACATAGTCCGGGCTGATGGTGCGTTT
GGCCAGGTTGAGGTAGGCGATRAACTTGTCCTTCTCCGCCGTGGTCATGCGGAAAATTTC
TTTCCGGATCAGTCGTCTTCGCACCGTACAGTTGGGGCCGGTGAAGCCAAATTTGCAGTC
GGCACAAYTGTAACCCATGAAGTTGCCCTGGCACTGGCAGGTCCGGTTGTAGAAGACTGT
A
>SR02
GGCAAAGTCAAYGTCCGCCCACACCTGGCCTCCTTCTACGAAGGCGTCTCTGGAGGAATA
ATAGTGCAGCCACACGAACAGGTCGTAGACGTTGATGTCGGCAAAAAGCGGGTTGGATCC
ATTGTTCATCTGCTCGTAGGTCCCGGTGGCTATGACATAGTCCGGGCTGATGGTGCGTTT
GGCCAGGTTGAGGTAGGCGATRAACTTGTCCTTCTCCGCCGTGGTCATGCGGAAAATTTC
TTTCCGGATCAGTCGYCTTYGCACCGTACAGTTGGGGCCGGTGAAGCCAAATTTGCAGTC
GGCACAATTGTAACCCATGAAGTTGCCCTGGCACTGGCAGGTCCGGTTGTAGAAGACTGT
A
>SR03
GGCAAAGTCAACGTCCGCCCACACTTGGCCTCCTTCTACGAAGGCGTCTCTGGAGGAATA
ATAGTGCAGCCACACGAACAGGTCGTAGACGTTGATGTCGGCAAAAAGCGGGTTGGATCC
ATTGTTCATCTGCTCGTAGGTCCCGGTGGCTATGACATAGTCCGGGCTGATGGTGCGTTT
GGCCAGGTTGAGGTAGGCGATRAACTTGTCCTTCTCCGCCGTGGTCATCCGGAAAATTTC
TTTCCGGATCAGTCGTCTTCGCACCGTACAGTTGGGGCCGGTGAAGCCAAATTTGCAGTC
GGCACAAYTGTAACCCATGAAGTTGCCCTGGCACTGGCAGGTCCGGTTGTAGAAGACTGT
A
>SR04
GGCAAAGTCAACGTCCGCCCACACTTGGCCTCCTTCTACGAAGGCGTCTCTGGAGGAATA
ATAGTGCAGCCACACGAACAGGTCGTAGACGTTGATGTCGGCAAAAAGCGGGTTGGATCC
ATTGTTCATCTGCTCGTAGGTCCCGGTGGCTATGACATAGTCCGGGCTGATGGTGCGTTT
GGCCAGGTTGAGGTAGGCGATAAACTTGTCCTTCTCCGCCGTGGTCATCCGGAAAATTTC
TTTCCGGATCAGTCGTCTTCGCACCGTACAGTTGGGGCCGGTGAAGCCAAATTTGCAGTC
GGCACAATTGTAACCCATGAAGTTGCCCTGGCACTGGCAGGTCCGGTTGTAGAAGACTGT
A
>SW01_5
GGCAAAGTCAACGTCCGCCCACACTTGGCCTCCTTCTACGAAGGCGTCTCTGGAGGAATA
ATAGTGCAGCCACACGAACAGGTCGTAGACGTTGATGTCGGCAAAAAGCGGGTTGGATCC
ATTGTTCATCTGCTCGTAGGTCCCGGTGGCTATGACATAGTCCGGGCTGATGGTGCGTTT
GGCCAGGTTGAGGTAGGCGATAAACTTGTCCTTCTCCGCCGTGGTCATCCGGAAAATTTC
TTTCCGGATCAGTCGYCTTCGCACCGTACAGTTGGGGCCGGTGAAGCCAAATTTGCAGTC
GGCACAACTGTAACCCATGAAGTTGCCCTGGCACTGGCAGGTCCGGTTGTAGAAGACTGT
G
>SW02_5
GGCAAAGTCAACGTCCGCCCACACTTGGCCTCCTTCTACGAAGGCGTCTCTGGAGGAATA
ATAGTGCAGCCACACGAACAGGTCGTAGACGTTGATGTCGGCAAAAAGCGGGTTGGATCC
ATTGTTCATCTGCTCGTAGGTCCCGGTGGCTATGACATAGTCCGGGCTGATGGTGCGTTT
GGCCAGGTTGAGGTAGGCGATAAACTTGTCCTTCTCCGCCGTGGTCATCCGGAAAATTTC
TTTCCGGATCAGTCGYCTTCGCACCGTACAGTTGGGGCCGGTGAAGCCAAATTTGCAGTC
GGCACAACTGTAACCCATGAAGTTGCCCTGGCACTGGCAGGTCCGGTTGTAGAAGACTGT
G
>YI01
GGCAAAGTCAACGTCCGCCCACACTTGGCCTCCTTCTACGAAGGCGTCTCTGGAGGAATA
ATAGTGCAGCCACACGAACAGGTCGTAGACGTTGATGTCGGCAAAAAGCGGGTTGGATCC
ATTGTTCATCTGCTCGTAGGTCCCGGTGGCTATGACATAGTCCGGGCTGATGGTGCGTTT
GGCCAGGTTGAGGTAGGCGATAAACTTGTCCTTCTCCGCCGTGGTCATSCGGAAAATTTC
TTTCCGGATCAGTCGYCTTCGCACCGTACAGTTGGGGCCGGTGAAGCCAAATTTGCAGTC
GGCACAACTGTAACCCATGAAGTTGCCCTGGCACTGGCAGGTCCGGTTGTAGAAGACTGT
G
>YI02
GGCAAAGTCAACGTCCGCCCACACTTGGCCTCCTTCTACGAAGGCGTCTCTGGAGGAATA
ATAGTGCAGCCACACGAACAGGTCGTAGACGTTGATGTCGGCAAAAAGCGGGTTGGATCC
ATTGTTCATCTGCTCGTAGGTCCCGGTGGCTATGACATAGTCCGGGCTGATGGTGCGTTT
GGCCAGGTTGAGGTAGGCGATAAACTTGTCCTTCTCCGCCGTGGTCATCCGGAAAATTTC
TTTCCGGATCAGTCGYCTTCGCACCGTACAGTTGGGGCCGGTGAAGCCAAATTTGCAGTC
GGCACAAYTGTAACCCATGAAGTTGCCCTGGCACTGGCAGGTCCGGTTGTAGAAGACTGT
A
